# Supplementary material for: Lifestyle-associated variation in type IV secretion systems between phytopathogenic and environmental Ralstonia
Source: Microb Genom. 2026 Apr 2;12(4):001676. doi: 10.1099/mgen.0.001676 (PMC13046425; doi:10.1099/mgen.0.001676)
Supplement: Table S1. [file mgen-12-01676-s001.xlsx]

## Sheet: A. RSSC (n=394)
Strain Name	NCBI Accession	CheckM Marker Lineage	CheckM Completeness	CheckM Contamination
01020AS_UW437	GCA_023076535.1	f__Burkholderiaceae	99.94	0.56
202	GCF_011290465.1	f__Burkholderiaceae	99.94	0
203	GCF_011290445.1	f__Burkholderiaceae	99.94	0
204	GCF_011290425.1	f__Burkholderiaceae	99.94	0
23-10BR_UW349	GCF_000749995.1	f__Burkholderiaceae	99.48	0.25
25-2SP_UW350	GCA_023076775.1	f__Burkholderiaceae	99.94	0.46
362200	GCF_015999365.1	f__Burkholderiaceae	99.94	0.24
40-4SP_UW354	GCA_023076695.1	f__Burkholderiaceae	99.94	0.56
A2-HRMARDI	GCF_002012345.1	f__Burkholderiaceae	99.48	0
ACH732_UW629	GCA_023075575.1	f__Burkholderiaceae	99.94	0.69
AW1_UW701	GCA_023075295.1	f__Burkholderiaceae	99.94	0.46
B106	GCF_028177365.1	f__Burkholderiaceae	99.94	0.46
B12_UW797	GCA_023075095.1	f__Burkholderiaceae	99.94	0.46
B17_UW800	GCF_023075035.1	f__Burkholderiaceae	99.27	0.23
B2	GCF_011290405.1	f__Burkholderiaceae	99.94	0.11
B4	GCF_028177185.1	f__Burkholderiaceae	99.94	0.1
B68_UW837	GCA_023074935.1	f__Burkholderiaceae	99.94	0.46
B70_UW839	GCA_023074915.1	f__Burkholderiaceae	99.94	0.46
B73_UW840	GCA_023074895.1	f__Burkholderiaceae	99.94	0.46
B75	GCF_028177505.1	f__Burkholderiaceae	99.94	0.46
B9_UW794	GCA_023075075.1	f__Burkholderiaceae	99.94	0
BA7	GCF_029220005.1	f__Burkholderiaceae	99.94	0.57
BDBR229	GCF_029219945.1	f__Burkholderiaceae	99.48	0.11
Bg07	GCF_003256445.1	f__Burkholderiaceae	99.94	0
Bs715	GCF_024802605.1	f__Burkholderiaceae	99.94	0.07
CaRs-Mep	GCF_001855495.2	f__Burkholderiaceae	99.94	0
CCRMRs121	GCF_028177115.1	f__Burkholderiaceae	99.94	0.46
CCRMRs223	GCF_028177285.1	f__Burkholderiaceae	99.94	0.46
CCRMRs279	GCF_028177485.1	f__Burkholderiaceae	99.94	0.46
CCRMRs283	GCF_028177305.1	f__Burkholderiaceae	99.94	0.57
CCRMRs286	GCF_028177125.1	f__Burkholderiaceae	99.94	0.57
CCRMRs287	GCF_014210375.1	f__Burkholderiaceae	99.48	0.57
CCRMRs294	GCF_028177135.1	f__Burkholderiaceae	99.94	0.57
CCRMRs302	GCF_028177325.1	f__Burkholderiaceae	99.94	0.46
CCRMRs314	GCF_028177375.1	f__Burkholderiaceae	99.94	0.46
CCRMRs317	GCF_028177545.1	f__Burkholderiaceae	99.94	0.57
CCRMRs339	GCF_028177105.1	f__Burkholderiaceae	99.94	0.46
CCRMRs91	GCF_028177635.1	f__Burkholderiaceae	99.94	0.46
CFBP1416	GCF_000825925.2	f__Burkholderiaceae	96.55	0.1
CFBP2957	GCF_029220025.1	f__Burkholderiaceae	99.94	0.69
CFBP3858	GCF_001373335.1	f__Burkholderiaceae	96.29	0.56
CFBP6727_UW736	GCA_023075255.1	f__Burkholderiaceae	99.94	0.23
CFBP6783	GCF_001644815.1	f__Burkholderiaceae	99.79	1.12
CFBP7029_UW665	GCA_023075495.1	f__Burkholderiaceae	99.94	0.56
CFBP8697	GCF_009832785.1	f__Burkholderiaceae	96.32	0.56
CIAT-078	GCF_012562465.1	f__Burkholderiaceae	99.68	0.46
CIP120	GCF_001644795.1	f__Burkholderiaceae	99.94	0.69
CIP167_UW484	GCA_023076075.1	f__Burkholderiaceae	99.94	0.56
CIP172_UW458	GCA_023076355.1	f__Burkholderiaceae	99.94	0.56
CIP177_UW485	GCA_023076095.1	f__Burkholderiaceae	99.94	0.25
CIP207_UW487	GCA_023076105.1	f__Burkholderiaceae	99.94	0.46
CIP214_UW488	GCA_023076055.1	f__Burkholderiaceae	99.94	0.1
CIP217_UW462	GCA_023076295.1	f__Burkholderiaceae	99.94	0.1
CIP221_UW464	GCA_023076415.1	f__Burkholderiaceae	99.94	0.1
CIP238_UW490	GCA_023076135.1	f__Burkholderiaceae	99.94	0.56
CIP239_UW469	GCA_023076255.1	f__Burkholderiaceae	99.94	0.61
CIP240_RUN482_UW692	GCA_023075335.1	f__Burkholderiaceae	99.6	0.68
CIP240_UW470	GCA_023076235.1	f__Burkholderiaceae	99.94	0.22
CIP258_UW448	GCA_023076435.1	f__Burkholderiaceae	99.94	0.56
CIP259_UW449	GCA_023076485.1	f__Burkholderiaceae	99.94	0.56
CIP264_UW503	GCF_023075905.1	f__Burkholderiaceae	99.94	0
CIP265_UW504	GCA_023075895.1	f__Burkholderiaceae	99.94	0.56
CIP266_UW505	GCF_023075875.1	f__Burkholderiaceae	99.94	0
CIP282_UW489	GCA_023076035.1	f__Burkholderiaceae	99.94	0.56
CIP296_UW472	GCF_023076195.1	f__Burkholderiaceae	99.94	0.56
CIP300_UW473	GCA_023076215.1	f__Burkholderiaceae	99.94	0.46
CIP302_UW492	GCA_023075995.1	f__Burkholderiaceae	99.94	0.22
CIP309_UW494	GCA_023075975.1	f__Burkholderiaceae	99.94	0.22
CIP365_UW642	GCF_023075535.1	f__Burkholderiaceae	99.94	0.23
CIP61_UW451	GCA_023076455.1	f__Burkholderiaceae	99.94	0.25
CIP77_UW452	GCA_023076475.1	f__Burkholderiaceae	99.94	0.46
CIP9_UW476	GCA_023076155.1	f__Burkholderiaceae	99.94	0.1
CIP90_UW274	GCA_023076975.1	f__Burkholderiaceae	99.94	0.56
Cm01	GCF_023130835.1	f__Burkholderiaceae	99.94	0
CMR15	GCF_000427195.1	f__Burkholderiaceae	99.94	0.46
Cq01	GCF_003256425.1	f__Burkholderiaceae	99.94	0
CQPS-1	GCF_002220465.1	f__Burkholderiaceae	99.25	0.23
Cw717	GCF_025859515.1	f__Burkholderiaceae	99.94	0
DGBBC1138_UW685	GCF_023075375.1	f__Burkholderiaceae	99.94	0.56
Ec03	GCF_023130775.1	f__Burkholderiaceae	99.94	0.92
Ep08	GCF_023130815.1	f__Burkholderiaceae	99.48	0
EP1	GCF_001891105.1	f__Burkholderiaceae	99.94	0
FJ1003	GCF_020923475.1	f__Burkholderiaceae	99.94	0
FJAT-1458	GCF_001887535.1	f__Burkholderiaceae	99.94	0.11
FJAT-91	GCF_002155245.1	f__Burkholderiaceae	99.94	0.46
FJAT1303.F1	GCF_013306955.1	f__Burkholderiaceae	99.94	0
FJAT1452.F1	GCF_013306875.1	f__Burkholderiaceae	99.94	0
FJAT1463.F1	GCF_013306805.1	f__Burkholderiaceae	99.94	0.11
FJAT15244.F1	GCF_013306745.1	f__Burkholderiaceae	99.94	0
FJAT15252.F1	GCF_013306515.1	f__Burkholderiaceae	99.94	0.11
FJAT15304.F1	GCF_013306455.1	f__Burkholderiaceae	99.94	0
FJAT15340.F1	GCF_013306415.1	f__Burkholderiaceae	99.94	0
FJAT15353.F1	GCF_013306355.1	f__Burkholderiaceae	99.94	0
FJAT442.F1	GCF_013306295.1	f__Burkholderiaceae	99.94	0
FJAT445.F1	GCF_013306255.1	f__Burkholderiaceae	99.94	0
FJAT448.F1	GCF_013306205.1	f__Burkholderiaceae	99.94	0.11
FJAT454.F1	GCF_013306095.1	f__Burkholderiaceae	99.94	0.11
Fm03	GCF_003256405.1	f__Burkholderiaceae	99.92	0
Gazipur 4	GCF_049860735.1	f__Burkholderiaceae	99.94	2.42
Gazipur 5	GCF_049860725.1	f__Burkholderiaceae	99.94	0
GEO_304	GCF_002894775.1	f__Burkholderiaceae	99.94	0.56
GEO_55	GCF_002894845.1	f__Burkholderiaceae	99.94	0.56
GEO_57	GCF_002029885.1	f__Burkholderiaceae	99.71	0.56
GEO_81	GCF_002894785.1	f__Burkholderiaceae	99.94	0.56
GEO_96	GCF_002029895.1	f__Burkholderiaceae	99.94	0.56
GEO_99	GCF_002029865.1	f__Burkholderiaceae	99.94	0.56
Gg01	GCF_023130765.1	f__Burkholderiaceae	99.94	0
Gj707	GCF_025859615.1	f__Burkholderiaceae	99.94	0
GMI1000	GCF_000009125.1	f__Burkholderiaceae	99.94	0
HA4-1	GCF_003999715.1	f__Burkholderiaceae	99.8	0
IBSBF1503	GCF_001587155.1	f__Burkholderiaceae	99.94	0.57
IBSBF1900	GCF_001373275.1	f__Burkholderiaceae	97.8	0.46
IBSBF2001_UW756	GCA_023075135.1	f__Burkholderiaceae	99.94	0.1
IPO0738	GCF_015910785.1	f__Burkholderiaceae	99.94	0.56
IPO1609_UW550	GCA_023075825.1	f__Burkholderiaceae	99.48	0.56
IPO1752	GCF_015911935.1	f__Burkholderiaceae	99.94	0.56
IPO1804	GCF_015911895.1	f__Burkholderiaceae	99.94	0.56
IPO1805	GCF_015911875.1	f__Burkholderiaceae	99.94	0.56
IPO1806	GCF_015911905.1	f__Burkholderiaceae	99.94	0.56
IPO1808	GCF_015911835.1	f__Burkholderiaceae	99.94	0.56
IPO1828	GCF_015911795.1	f__Burkholderiaceae	99.94	0.56
K60	GCF_002251695.1	f__Burkholderiaceae	99.94	0.46
KACC10709	GCF_001708525.1	f__Burkholderiaceae	99.94	0
KACC10722	GCF_001586135.1	f__Burkholderiaceae	99.94	0.07
Lallmahomed13	GCF_015912385.1	f__Burkholderiaceae	99.88	0.46
Lallmahomed16	GCF_015912335.1	f__Burkholderiaceae	99.94	0.61
Lallmahomed30	GCF_015912315.1	f__Burkholderiaceae	99.94	0.46
Lallmahomed54	GCF_015912355.1	f__Burkholderiaceae	99.94	0.46
Lallmahomed59	GCF_015912285.1	f__Burkholderiaceae	99.89	0.76
Lallmahomed66	GCF_015912275.1	f__Burkholderiaceae	99.88	0
Lallmahomed7	GCF_015912375.1	f__Burkholderiaceae	99.89	0.46
Lallmahomed72	GCF_015912245.1	f__Burkholderiaceae	99.79	0
LLRS-1	GCF_018243215.1	f__Burkholderiaceae	99.94	0.07
LMG10661	GCF_919592095.1	f__Burkholderiaceae	99.48	0.11
LNPV14-25_UW523	GCA_023075835.1	f__Burkholderiaceae	99.94	0.56
MAFF211471	GCF_015097935.1	f__Burkholderiaceae	99.94	0
MAFF211472	GCF_015698345.1	f__Burkholderiaceae	99.94	0
MAFF211479	GCF_015698365.1	f__Burkholderiaceae	99.94	0
MAFF211491	GCF_015098255.1	f__Burkholderiaceae	99.94	0.11
MAFF241647	GCF_015098595.1	f__Burkholderiaceae	99.94	0.46
MAFF241648	GCF_015098755.1	f__Burkholderiaceae	99.94	0.23
MAFF301552_UW651	GCA_023075435.1	f__Burkholderiaceae	99.94	0.07
MAFF301558_UW652	GCA_023075455.1	f__Burkholderiaceae	99.94	0.07
MAFF301560	GCF_015098475.1	f__Burkholderiaceae	99.94	0
MAFF311693	GCF_015698385.1	f__Burkholderiaceae	99.94	0
MolK2	GCF_029219985.1	f__Burkholderiaceae	99.94	0.1
NAK159	GCF_015911395.1	f__Burkholderiaceae	99.94	0.56
NAK161	GCF_015911355.1	f__Burkholderiaceae	99.94	0.56
NAK162	GCF_015911305.1	f__Burkholderiaceae	99.94	0.56
NAK163	GCF_015911295.1	f__Burkholderiaceae	99.94	0.56
NAK164	GCF_015911255.1	f__Burkholderiaceae	99.94	0.56
NAK166	GCF_015911275.1	f__Burkholderiaceae	99.94	0.56
NAK170	GCF_015911215.1	f__Burkholderiaceae	99.94	0.56
NAK180	GCF_015911195.1	f__Burkholderiaceae	99.94	0.56
NAK198	GCF_015911205.1	f__Burkholderiaceae	99.94	0.56
NAK199	GCF_015911165.1	f__Burkholderiaceae	99.94	0.56
NAK201	GCF_015911155.1	f__Burkholderiaceae	99.94	0.56
NAK202	GCF_015911115.1	f__Burkholderiaceae	99.94	0.56
NAK204	GCF_015911055.1	f__Burkholderiaceae	99.94	0.56
NAK210	GCF_015911095.1	f__Burkholderiaceae	99.94	0.56
NAK213	GCF_015911075.1	f__Burkholderiaceae	99.94	0.56
NAK214	GCF_015911025.1	f__Burkholderiaceae	99.94	0.56
NAK215	GCF_015911065.1	f__Burkholderiaceae	99.94	0.56
NAK216	GCF_015911015.1	f__Burkholderiaceae	99.94	0.56
NCPPB1579	GCF_015912175.1	f__Burkholderiaceae	99.94	0
NCPPB253	GCF_015910695.1	f__Burkholderiaceae	99.94	0.46
NCPPB282	GCF_000750575.1	f__Burkholderiaceae	99.94	0.56
NCPPB3219	GCF_015910645.1	f__Burkholderiaceae	99.1	0
NCPPB332_UW654	GCF_023075415.1	f__Burkholderiaceae	99.94	0.83
NCPPB3727	GCF_015910595.1	f__Burkholderiaceae	99.48	0.11
NCPPB3985	GCF_015910635.1	f__Burkholderiaceae	99.88	0.56
NCPPB3987_UW656	GCA_023075395.1	f__Burkholderiaceae	99.94	0.1
NCPPB4029	GCF_015910515.1	f__Burkholderiaceae	99.88	0.92
NCPPB790	GCF_015912205.1	f__Burkholderiaceae	99.94	0.82
NCPPB909	GCF_000710695.1	f__Burkholderiaceae	99.85	0.56
O1059_UW442	GCA_023076515.1	f__Burkholderiaceae	99.94	0.56
O12BS_UW407	GCF_023076615.1	f__Burkholderiaceae	99.94	0
O15A_UW408	GCA_023076575.1	f__Burkholderiaceae	99.94	0.56
O223A_UW420	GCA_023076545.1	f__Burkholderiaceae	99.94	0.56
O249_UW425	GCA_023076565.1	f__Burkholderiaceae	99.94	0.56
OE1-1	GCF_001879565.1	f__Burkholderiaceae	99.94	0
P380	GCF_021462455.1	f__Burkholderiaceae	99.94	0
P488	GCF_023646615.1	f__Burkholderiaceae	99.94	0.55
P545	GCF_023700725.1	f__Burkholderiaceae	99.94	0.46
P557	GCF_023646585.1	f__Burkholderiaceae	99.94	0.46
P565	GCF_023646575.1	f__Burkholderiaceae	99.94	0.46
P575	GCF_023646555.1	f__Burkholderiaceae	99.94	0.46
P673	GCF_023646435.1	f__Burkholderiaceae	99.94	0.57
P780	GCF_023646535.1	f__Burkholderiaceae	99.48	0.46
P781	GCF_001644865.1	f__Burkholderiaceae	99.94	0
P822	GCF_003576005.1	f__Burkholderiaceae	99.94	0.46
P840	GCF_023646495.1	f__Burkholderiaceae	99.94	0.46
PD1254	GCF_015912135.1	f__Burkholderiaceae	99.94	0.56
PD1255	GCF_015912195.1	f__Burkholderiaceae	99.88	0
PD1256	GCF_015912055.1	f__Burkholderiaceae	99.94	0.46
PD1260	GCF_015912085.1	f__Burkholderiaceae	99.94	0.56
PD134	GCF_015910925.1	f__Burkholderiaceae	99.94	0.56
PD1408	GCF_015912105.1	f__Burkholderiaceae	99.79	0.46
PD141	GCF_015910795.1	f__Burkholderiaceae	99.94	0.56
PD1419	GCF_015912145.1	f__Burkholderiaceae	99.94	0
PD1445	GCF_015912065.1	f__Burkholderiaceae	99.48	0.1
PD1446	GCF_015910885.1	f__Burkholderiaceae	99.94	0.1
PD1447	GCF_015910855.1	f__Burkholderiaceae	99.94	0.1
PD2763	GCF_015912235.1	f__Burkholderiaceae	99.48	0.56
PD2940	GCF_015912035.1	f__Burkholderiaceae	99.94	0.56
PD2941	GCF_015912005.1	f__Burkholderiaceae	99.94	0.56
PD2942	GCF_015911985.1	f__Burkholderiaceae	99.94	0.56
PD3203	GCF_015911625.1	f__Burkholderiaceae	99.94	0.56
PD3205	GCF_015911615.1	f__Burkholderiaceae	99.94	0
PD3222	GCF_015911585.1	f__Burkholderiaceae	99.94	0.65
PD3223	GCF_015911555.1	f__Burkholderiaceae	99.94	0.71
PD3269	GCF_015911565.1	f__Burkholderiaceae	99.94	0.56
PD3278	GCF_015910975.1	f__Burkholderiaceae	99.94	0.27
PD3570	GCF_015911505.1	f__Burkholderiaceae	99.94	0
PD3634	GCF_015911495.1	f__Burkholderiaceae	99.94	0
PD3668	GCF_015911455.1	f__Burkholderiaceae	99.72	0.81
PD4124	GCF_015911415.1	f__Burkholderiaceae	99.94	0.56
PD4138	GCF_015911375.1	f__Burkholderiaceae	99.58	0.27
PD4321	GCF_015911405.1	f__Burkholderiaceae	99.94	0.65
PD441	GCF_015911785.1	f__Burkholderiaceae	99.48	0.56
PD445	GCF_015910775.1	f__Burkholderiaceae	99.94	0.56
PD7123	GCF_015911755.1	f__Burkholderiaceae	99.94	0
Pe13	GCF_012062595.1	f__Burkholderiaceae	99.94	0.07
Pe15	GCF_012062645.1	f__Burkholderiaceae	99.94	0
Pe18	GCF_012271525.1	f__Burkholderiaceae	99.94	0
Pe2	GCF_012062585.1	f__Burkholderiaceae	99.94	0
Pe24	GCF_012271545.1	f__Burkholderiaceae	99.94	0
Pe26	GCF_012271495.1	f__Burkholderiaceae	99.94	0
Pe27	GCF_012062505.1	f__Burkholderiaceae	99.94	0
Pe28	GCF_012271485.1	f__Burkholderiaceae	99.94	0
Pe3	GCF_012062465.1	f__Burkholderiaceae	99.94	0.07
Pe30	GCF_012271445.1	f__Burkholderiaceae	99.94	0
Pe39	GCF_012062495.1	f__Burkholderiaceae	99.94	0
Pe4	GCF_012062655.1	f__Burkholderiaceae	99.94	0
Pe42	GCF_012271435.1	f__Burkholderiaceae	99.94	0
Pe45	GCF_012271415.1	f__Burkholderiaceae	99.94	0
Pe49	GCF_012271385.1	f__Burkholderiaceae	99.94	0
Pe51	GCF_012271355.1	f__Burkholderiaceae	99.94	0
Pe52	GCF_012271325.1	f__Burkholderiaceae	99.94	0
Pe56	GCF_012271305.1	f__Burkholderiaceae	99.94	0
Pe57	GCF_012062545.1	f__Burkholderiaceae	99.94	0
Pe61	GCF_012271315.1	f__Burkholderiaceae	99.94	0
Pe9	GCF_012062605.1	f__Burkholderiaceae	99.94	0
PeaFJ1	GCF_023518395.1	f__Burkholderiaceae	99.87	0
Pn33	GCF_023130755.1	f__Burkholderiaceae	99.94	0
POPS1_UW379	GCF_023076705.1	f__Burkholderiaceae	99.94	0
POPS2	GCF_000750585.1	f__Burkholderiaceae	99.71	0.87
Pp26	GCF_023130735.1	f__Burkholderiaceae	99.94	0
PSI07	GCF_000283475.1	f__Burkholderiaceae	99.94	0.29
PSS1308	GCF_001870805.1	f__Burkholderiaceae	99.94	0
Pss190	GCF_001870825.1	f__Burkholderiaceae	99.48	0
PSS216	GCF_001876975.1	f__Burkholderiaceae	99.94	0
PSS4	GCF_029220065.1	f__Burkholderiaceae	99.94	0
Pt01	GCF_023130685.1	f__Burkholderiaceae	99.94	0
RD15	GCF_001854265.1	f__Burkholderiaceae	99.94	0.46
RS	GCF_018243235.1	f__Burkholderiaceae	99.94	0
RS-09-161	GCF_000671335.1	f__Burkholderiaceae	99.25	0
RS-10-244	GCF_000671315.1	f__Burkholderiaceae	99.25	0.11
RS-N	GCF_024023015.1	f__Burkholderiaceae	99.94	0
Rs-SY1	GCF_018731965.1	f__Burkholderiaceae	99.94	0.09
Rs-T02	GCF_001484095.1	f__Burkholderiaceae	99.94	0
Rs123_UW585	GCA_023075675.1	f__Burkholderiaceae	99.94	0
Rs124_UW586	GCA_023075685.1	f__Burkholderiaceae	99.94	0.46
RS2	GCF_001373295.1	f__Burkholderiaceae	99.25	0.46
RS24	GCF_018733955.1	f__Burkholderiaceae	99.94	0
RS476	GCF_003595305.1	f__Burkholderiaceae	99.94	0
RS488	GCF_002501565.1	f__Burkholderiaceae	99.51	0.56
Rs5	GCF_014884745.1	f__Burkholderiaceae	99.94	0.57
Rs540_UW751	GCA_023075165.1	f__Burkholderiaceae	99.94	0.57
Rs545_UW752	GCA_023075175.1	f__Burkholderiaceae	99.94	0.46
RS638	GCA_026016625.1	f__Burkholderiaceae	99.71	0.15
RS639	GCA_026016645.1	f__Burkholderiaceae	99.94	0
RSCM	GCF_002894285.1	f__Burkholderiaceae	99.94	0.23
RsT01	GCF_022095055.1	f__Burkholderiaceae	99.94	0.57
RUN0002	GCF_023646475.1	f__Burkholderiaceae	99.94	0.57
RUN0003	GCF_023646515.1	f__Burkholderiaceae	99.48	0.57
RUN2340	GCF_029220045.1	f__Burkholderiaceae	99.85	0.56
RUN2474	GCF_014884685.1	f__Burkholderiaceae	99.94	0.71
RUN2587_UW776	GCF_023075115.1	f__Burkholderiaceae	99.94	0.71
RUN58_UW646	GCA_023075475.1	f__Burkholderiaceae	99.94	0.46
SEPPX05	GCF_002162015.1	f__Burkholderiaceae	99.94	0
SL1931	GCF_022625045.1	f__Burkholderiaceae	99.94	0
SL2064	GCF_003515445.1	f__Burkholderiaceae	99.94	0.07
SL2312	GCF_003515425.1	f__Burkholderiaceae	99.79	0.07
SL2330	GCF_003515225.1	f__Burkholderiaceae	99.94	0
SL2729	GCF_003515405.1	f__Burkholderiaceae	99.88	0
SL3103	GCF_003515205.1	f__Burkholderiaceae	99.82	0
SL3175	GCF_003515185.1	f__Burkholderiaceae	99.94	0.23
SL3300	GCF_003515625.1	f__Burkholderiaceae	99.75	0
SL3730	GCF_003515365.1	f__Burkholderiaceae	99.94	0
SL3755	GCF_003515345.1	f__Burkholderiaceae	99.71	0
SL3822	GCF_003515605.1	f__Burkholderiaceae	99.94	0.46
SL3882	GCF_003515585.1	f__Burkholderiaceae	99.94	0
SM743_UCD567	GCF_030518835.1	f__Burkholderiaceae	99.94	0.46
Sw698	GCF_025859635.1	f__Burkholderiaceae	99.94	0
SY1	GCF_018540425.1	f__Burkholderiaceae	99.94	0
T1-UY_UW688	GCA_023075355.1	f__Burkholderiaceae	99.94	0.46
T101	GCF_003515485.1	f__Burkholderiaceae	99.79	0.07
T11	GCF_003515165.1	f__Burkholderiaceae	99.62	0.07
T117	GCF_003515245.1	f__Burkholderiaceae	99.94	0
T12	GCF_003515325.1	f__Burkholderiaceae	99.39	0.07
T25_UW811	GCF_023074975.1	f__Burkholderiaceae	99.94	0
T2C-Rasto	GCF_019737115.1	f__Burkholderiaceae	99.94	0
T42	GCF_003515565.1	f__Burkholderiaceae	99.48	0
T51	GCF_003515145.1	f__Burkholderiaceae	99.94	0.07
T523	GCF_003595325.1	f__Burkholderiaceae	99.48	0
T60	GCF_003515545.1	f__Burkholderiaceae	99.88	0
T78	GCF_003515285.1	f__Burkholderiaceae	99.94	0
T82	GCF_003515525.1	f__Burkholderiaceae	99.85	0.07
T95	GCF_003515505.1	f__Burkholderiaceae	99.94	0.07
T98	GCF_003515265.1	f__Burkholderiaceae	99.94	0.23
Tb04	GCF_023130705.1	f__Burkholderiaceae	99.94	0
Tg03	GCF_003725665.1	f__Burkholderiaceae	99.94	0.92
To1	GCF_012062825.1	f__Burkholderiaceae	99.94	0
To22	GCF_012062775.1	f__Burkholderiaceae	99.94	0
To28	GCF_012062765.1	f__Burkholderiaceae	99.94	0
To36	GCF_012062745.1	f__Burkholderiaceae	99.94	0
To42	GCF_012062685.1	f__Burkholderiaceae	99.94	0.46
To53	GCF_012062725.1	f__Burkholderiaceae	99.94	0
To63	GCF_012062695.1	f__Burkholderiaceae	99.94	0
To7	GCF_012062785.1	f__Burkholderiaceae	99.94	0
UA1579	GCF_003860725.1	f__Burkholderiaceae	99.94	0.57
UA1591	GCF_003860705.1	f__Burkholderiaceae	99.94	0.57
UA1609	GCF_003860765.1	f__Burkholderiaceae	99.79	0.57
UA1611	GCF_003860685.1	f__Burkholderiaceae	99.94	0.8
UA1617	GCF_003860745.1	f__Burkholderiaceae	99.94	0.57
UQRS280_UW738	GCA_023075235.1	f__Burkholderiaceae	99.94	0.29
UW120	GCA_023077635.1	f__Burkholderiaceae	99.94	0.56
UW128	GCF_023646455.1	f__Burkholderiaceae	99.94	0.57
UW132	GCF_028464965.1	f__Burkholderiaceae	99.94	0.69
UW136	GCF_028464595.1	f__Burkholderiaceae	99.88	0.22
UW153	GCA_023077555.1	f__Burkholderiaceae	99.94	0.57
UW158	GCF_028464865.1	f__Burkholderiaceae	99.94	0.57
UW162	GCF_023077495.1	f__Burkholderiaceae	99.94	2.08
UW163	GCF_001587135.1	f__Burkholderiaceae	99.94	0.57
UW170	GCF_023646415.1	f__Burkholderiaceae	99.94	0.57
UW171	GCF_028464815.1	f__Burkholderiaceae	99.94	0.57
UW174	GCF_028464785.1	f__Burkholderiaceae	99.94	0.57
UW175	GCF_023077475.1	f__Burkholderiaceae	99.94	0.57
UW176	GCF_028464775.1	f__Burkholderiaceae	99.94	0.57
UW177	GCF_028464765.1	f__Burkholderiaceae	99.94	0.57
UW179	GCF_000825805.2	f__Burkholderiaceae	96.81	0.57
UW180	GCA_028464705.1	f__Burkholderiaceae	99.2	0
UW181	GCF_001373315.1	f__Burkholderiaceae	97.27	0.57
UW187	GCA_023077435.1	f__Burkholderiaceae	99.94	0.46
UW191	GCF_028728295.1	f__Burkholderiaceae	99.79	0.57
UW193	GCA_023077445.1	f__Burkholderiaceae	99.94	0.92
UW198	GCF_023077395.1	f__Burkholderiaceae	99.94	0
UW210	GCA_023077375.1	f__Burkholderiaceae	99.94	0.46
UW220b	GCA_023077355.1	f__Burkholderiaceae	99.94	0.56
UW220e	GCA_023077315.1	f__Burkholderiaceae	99.94	0.56
UW224	GCA_023077295.1	f__Burkholderiaceae	99.94	0.56
UW225	GCA_023077255.1	f__Burkholderiaceae	99.94	0.56
UW229	GCA_023077275.1	f__Burkholderiaceae	99.94	0.46
UW23	GCA_023077235.1	f__Burkholderiaceae	99.94	0.56
UW24	GCF_001696855.1	f__Burkholderiaceae	99.94	0.56
UW256	GCA_023077175.1	f__Burkholderiaceae	100	0.69
UW257	GCA_023077155.1	f__Burkholderiaceae	99.94	0.56
UW261	GCA_023077115.1	f__Burkholderiaceae	99.94	0.65
UW262	GCA_023077095.1	f__Burkholderiaceae	99.94	0.46
UW272	GCA_023077055.1	f__Burkholderiaceae	99.94	0.57
UW273	GCA_023077035.1	f__Burkholderiaceae	99.94	0.46
UW276	GCA_023077005.1	f__Burkholderiaceae	99.94	0.56
UW28	GCA_023076945.1	f__Burkholderiaceae	99.94	0.1
UW296	GCA_023076985.1	f__Burkholderiaceae	99.94	0
UW298	GCA_023076935.1	f__Burkholderiaceae	99.94	0
UW330	GCA_023076905.1	f__Burkholderiaceae	99.48	0.57
UW365	GCF_001696865.1	f__Burkholderiaceae	99.94	0.56
UW37	GCA_023076655.1	f__Burkholderiaceae	99.94	0.56
UW386	GCF_006088755.1	f__Burkholderiaceae	99.94	0.46
UW491	GCF_001696845.1	f__Burkholderiaceae	99.94	0.56
UW5	GCA_028728365.1	f__Burkholderiaceae	99.94	0
UW551	GCF_002251655.1	f__Burkholderiaceae	99.71	0.56
UW552	GCA_023075785.1	f__Burkholderiaceae	99.94	0.56
UW557	GCA_023075815.1	f__Burkholderiaceae	99.94	0.56
UW560	GCA_023075775.1	f__Burkholderiaceae	99.94	0.56
UW573	GCA_023075715.1	f__Burkholderiaceae	99.94	0.56
UW592	GCA_023075695.1	f__Burkholderiaceae	99.48	0.57
UW599	GCA_023075655.1	f__Burkholderiaceae	99.94	0.56
UW600	GCA_023075635.1	f__Burkholderiaceae	99.94	0.56
UW611	GCA_023075705.1	f__Burkholderiaceae	99.94	0.56
UW613	GCA_023075595.1	f__Burkholderiaceae	99.94	0
UW74	GCA_023075215.1	f__Burkholderiaceae	99.94	0
UW75	GCF_028728185.1	f__Burkholderiaceae	99.94	0.1
UW757	GCF_001645725.1	f__Burkholderiaceae	99.94	0.11
UW763	GCF_014884725.1	f__Burkholderiaceae	99.94	0
UW848	GCF_013359535.1	f__Burkholderiaceae	99.94	0.56
UW87	GCA_023074995.1	f__Burkholderiaceae	99.94	0.46
UW98	GCF_028464675.1	f__Burkholderiaceae	99.89	0.1
UY031	GCF_001299555.1	f__Burkholderiaceae	99.48	0.56
Wj644	GCF_025884395.1	f__Burkholderiaceae	99.94	0
WR-1	GCA_025884495.1	f__Burkholderiaceae	99.94	0
YC40-M	GCF_001663415.1	f__Burkholderiaceae	99.94	0
YQ	GCF_014041975.1	f__Burkholderiaceae	99.94	0.69

## Sheet: B. Burkholderiaceae (n=923)
Species	Strain Name	NCBI Accession	CheckM Marker Lineage	CheckM Completeness	CheckM Contamination
Achromobacter bronchisepticus		GCF_014490035.1	o__Burkholderiales	99.44	0
Achromobacter denitrificans		GCF_002205315.1	o__Burkholderiales	99.53	0.73
Achromobacter insolitus		GCF_001971645.1	o__Burkholderiales	98.91	0.47
Achromobacter insuavis		GCF_016127315.1	o__Burkholderiales	99.53	0.7
Achromobacter pestifer		GCF_013267355.1	o__Burkholderiales	99.77	0
Achromobacter ruhlandii		GCF_001514355.1	o__Burkholderiales	99.53	0
Achromobacter sp.		GCF_002902905.1	o__Burkholderiales	99.07	1.4
Achromobacter spanius		GCF_002812705.1	o__Burkholderiales	99.53	1.4
Achromobacter spanius		GCF_003600685.1	o__Burkholderiales	99.53	0.47
Achromobacter spanius		GCF_003994415.1	o__Burkholderiales	100	0.93
Achromobacter spanius		GCF_002966795.1	o__Burkholderiales	99.53	0.47
Achromobacter xylosoxidans		GCF_001457475.1	o__Burkholderiales	99.53	0.58
Achromobacter xylosoxidans		GCF_000165835.1	o__Burkholderiales	99.53	0.03
Acidovorax avenae		GCF_000176855.2	o__Burkholderiales	99.81	0
Acidovorax carolinensis		GCF_002157145.1	o__Burkholderiales	98.65	0.38
Acidovorax citrulli		GCF_000015325.1	o__Burkholderiales	99.81	0
Acidovorax eiseniae		GCF_000015565.1	o__Burkholderiales	99.62	0.08
Acidovorax monticola		GCF_014489595.1	o__Burkholderiales	96.87	0.04
Acidovorax sp.		GCF_000302535.1	o__Burkholderiales	99.56	0.02
Acidovorax sp.		GCF_001714725.1	o__Burkholderiales	99.56	0.38
Acidovorax sp.		GCF_002176815.1	o__Burkholderiales	100	1.99
Acidovorax sp.		GCF_003669015.1	o__Burkholderiales	98.6	0.57
Acidovorax sp.		GCF_011303755.1	f__Comamonadaceae	97.52	0.37
Advenella kashmirensis		GCF_000219915.2	c__Betaproteobacteria	94.16	0
Advenella mimigardefordensis		GCF_000521505.1	c__Betaproteobacteria	99.84	0.03
Alcaligenes aquatilis		GCF_002242175.1	c__Betaproteobacteria	100	0.12
Alcaligenes faecalis		GCF_002443155.1	c__Betaproteobacteria	100	0
Alcaligenes faecalis		GCF_004319585.1	c__Betaproteobacteria	100	0.12
Alcaligenes phenolicus		GCF_016807785.1	c__Betaproteobacteria	100	0.05
Algicoccus marinus		GCF_003058465.1	c__Betaproteobacteria	99.68	0.81
Alicycliphilus denitrificans		GCF_000204645.1	f__Comamonadaceae	99.85	0.46
Aquabacterium olei		GCF_003100395.1	o__Burkholderiales	99.38	0
Basilea psittacipulmonis		GCF_000743945.1	c__Betaproteobacteria	98.01	0
Bordetella avium		GCF_004009615.1	o__Burkholderiales	100	0
Bordetella bronchialis		GCF_001676705.1	c__Betaproteobacteria	100	0
Bordetella flabilis		GCF_001676725.1	c__Betaproteobacteria	100	0
Bordetella hinzii		GCF_001078295.1	o__Burkholderiales	99.53	0
Bordetella holmesii		GCF_000341465.2	o__Burkholderiales	100	0
Bordetella pertussis		GCF_000306945.1	o__Burkholderiales	100	0
Bordetella petrii		GCF_000067205.1	o__Burkholderiales	100	0
Bordetella pseudohinzii		GCF_001698185.1	o__Burkholderiales	99.53	0
Bordetella sp.		GCF_002119665.1	o__Burkholderiales	100	0.16
Bordetella sp.		GCF_001704295.1	c__Betaproteobacteria	99.53	0
Bordetella sp.		GCF_002119685.1	c__Betaproteobacteria	100	0.47
Bordetella sp.		GCF_002119725.1	c__Betaproteobacteria	100	0
Bordetella trematum		GCF_900078695.1	o__Burkholderiales	98.91	0
Burkholderia acidophila		GCF_002097715.1	o__Burkholderiales	99.95	1.89
Burkholderia aenigmatica		GCF_003711145.1	o__Burkholderiales	99.95	1.36
Burkholderia ambifaria		GCF_000203915.1	o__Burkholderiales	99.95	0
Burkholderia anthina		GCF_003366075.1	o__Burkholderiales	99.95	1.02
Burkholderia cenocepacia		GCF_001999885.1	o__Burkholderiales	99.75	0
Burkholderia cenocepacia		GCF_014211915.1	o__Burkholderiales	99.7	0
Burkholderia cepacia		GCF_001411495.1	o__Burkholderiales	99.95	0.53
Burkholderia cepacia		GCF_000292915.1	o__Burkholderiales	99.04	0.4
Burkholderia cepacia		GCF_001718835.1	o__Burkholderiales	99.75	0.87
Burkholderia contaminans		GCF_001029145.1	o__Burkholderiales	99.95	1.22
Burkholderia diffusa		GCF_001523915.2	o__Burkholderiales	99.95	0.86
Burkholderia diffusa		GCF_001718315.1	o__Burkholderiales	99.95	0
Burkholderia dolosa		GCF_000959505.1	o__Burkholderiales	99.95	0.4
Burkholderia gladioli		GCF_000959725.1	o__Burkholderiales	100	2.51
Burkholderia glumae		GCF_000022645.2	o__Burkholderiales	99.95	1.24
Burkholderia humptydooensis		GCF_000385525.1	g__Burkholderia	100	0.57
Burkholderia lata		GCF_000012945.1	o__Burkholderiales	99.95	0.4
Burkholderia latens		GCF_001718795.1	o__Burkholderiales	99.95	0.4
Burkholderia mallei		GCF_000011705.1	g__Burkholderia	99.95	0
Burkholderia metallica		GCF_001718555.1	o__Burkholderiales	99.95	0
Burkholderia multivorans		GCF_000959525.1	o__Burkholderiales	99.95	0
Burkholderia oklahomensis		GCF_000959365.1	o__Burkholderiales	99.95	0.91
Burkholderia plantarii		GCF_000835205.1	o__Burkholderiales	99.95	1.2
Burkholderia pseudomultivorans		GCF_000755725.1	o__Burkholderiales	99.95	0.1
Burkholderia pyrrocinia		GCF_001028665.1	o__Burkholderiales	99.95	1.5
Burkholderia pyrrocinia		GCF_003330765.1	o__Burkholderiales	99.91	0
Burkholderia seminalis		GCF_000705535.2	o__Burkholderiales	99.95	0.03
Burkholderia singularis		GCF_001718875.1	o__Burkholderiales	99.75	1.81
Burkholderia sp.		GCF_001522585.2	o__Burkholderiales	99.75	0
Burkholderia sp.		GCF_001524625.2	o__Burkholderiales	99.75	0.56
Burkholderia sp.		GCF_003966315.1	o__Burkholderiales	99.75	1.43
Burkholderia stabilis		GCF_001742165.1	o__Burkholderiales	99.95	0.1
Burkholderia stagnalis		GCF_001718955.1	o__Burkholderiales	99.95	0.62
Burkholderia territorii		GCF_001718335.1	o__Burkholderiales	99.95	0.4
Burkholderia thailandensis		GCF_000012365.1	o__Burkholderiales	99.95	0.05
Burkholderia ubonensis		GCF_001718855.1	o__Burkholderiales	99.95	0.87
Burkholderia vietnamiensis		GCF_000959445.1	o__Burkholderiales	99.95	0
Caballeronia cordobensis		GCF_000828875.1	o__Burkholderiales	99.95	1.21
Caballeronia insecticola		GCF_000402035.1	o__Burkholderiales	99.95	0.93
Caballeronia sp.		GCF_001577465.1	o__Burkholderiales	91.58	1.45
Caballeronia sp.		GCF_011493005.1	o__Burkholderiales	99.95	1.82
Caballeronia sp.		GCF_009938265.1	o__Burkholderiales	99.95	0.73
Castellaniella defragrans		GCF_000612685.1	c__Betaproteobacteria	98.99	0
Collimonas arenae		GCF_001584165.1	o__Burkholderiales	98.1	0.9
Collimonas arenae		GCF_000786695.1	o__Burkholderiales	99.92	1
Collimonas fungivorans		GCF_001584145.1	o__Burkholderiales	99.87	0.52
Collimonas fungivorans		GCF_000221045.1	o__Burkholderiales	99.87	0.52
Collimonas pratensis		GCF_001584185.1	o__Burkholderiales	99.28	1
Comamonas acidovorans		GCF_000214395.1	f__Comamonadaceae	99.85	0.21
Comamonas antarcticus		GCF_013363755.1	f__Comamonadaceae	99.15	1.86
Comamonas kerstersii		GCF_002056725.1	f__Comamonadaceae	97.52	0.85
Comamonas koreensis		GCF_014076495.1	f__Comamonadaceae	99.38	0.67
Comamonas sp.		GCF_007954405.1	f__Comamonadaceae	94.84	1.29
Comamonas testosteroni		GCF_000739375.1	f__Comamonadaceae	100	0.93
Comamonas testosteroni		GCF_008727115.1	f__Comamonadaceae	99.69	0.72
Comamonas testosteroni		GCF_014076415.1	f__Comamonadaceae	99.85	0.72
Comamonas thiooxydans		GCF_000093145.3	f__Comamonadaceae	99.23	0.46
Comamonas tsuruhatensis		GCF_001753225.1	f__Comamonadaceae	99.85	0.31
Cupriavidus alkaliphilus	ASC-732	GCF_900094595.1	f__Burkholderiaceae	99.94	0
Cupriavidus alkaliphilus	ASC-869	GCF_014191245.1	f__Burkholderiaceae	99.94	0
Cupriavidus alkaliphilus	CAG-122	GCF_003096375.1	f__Burkholderiaceae	99.94	0.01
Cupriavidus alkaliphilus	cmp52	GCF_900249975.1	f__Burkholderiaceae	99.88	0.18
Cupriavidus alkaliphilus	MAPUD10.1	GCF_900250015.1	f__Burkholderiaceae	99.94	0
Cupriavidus alkaliphilus	mpp1.1	GCF_900249965.1	f__Burkholderiaceae	99.48	0.03
Cupriavidus alkaliphilus	mpp1.3	GCF_900250005.1	f__Burkholderiaceae	99.94	0.04
Cupriavidus alkaliphilus	MtRBr-3211	GCF_003268995.1	f__Burkholderiaceae	99.94	0
Cupriavidus alkaliphilus	SLV-2362	GCF_014191185.1	f__Burkholderiaceae	99.94	0
Cupriavidus alkaliphilus	SrRBr-232	GCF_014191175.1	f__Burkholderiaceae	99.94	0
Cupriavidus alkaliphilus	STM-6116	GCF_900249845.1	f__Burkholderiaceae	99.94	0
Cupriavidus alkaliphilus	STM-6117	GCF_900249855.1	f__Burkholderiaceae	99.94	0
Cupriavidus alkaliphilus	STM-6119	GCF_900249895.1	f__Burkholderiaceae	99.94	0
Cupriavidus alkaliphilus	STM-8556	GCF_900249925.1	f__Burkholderiaceae	99.94	0.04
Cupriavidus alkaliphilus	STM-8557	GCF_900249905.1	f__Burkholderiaceae	99.94	0.04
Cupriavidus alkaliphilus	STM-8558	GCF_900249915.1	f__Burkholderiaceae	99.94	0.04
Cupriavidus basilensis	4G11	GCF_000832305.1	f__Burkholderiaceae	99.94	0.47
Cupriavidus basilensis	DSM11853	GCF_008801925.2	f__Burkholderiaceae	99.94	1.61
Cupriavidus basilensis	UME74	GCF_013337645.1	f__Burkholderiaceae	99.94	1.99
Cupriavidus basilensis	KF708	GCF_000876015.1	f__Burkholderiaceae	99.94	1.63
Cupriavidus campinensis	MJ1	GCF_008271425.1	f__Burkholderiaceae	99.6	0.67
Cupriavidus campinensis	OV038	GCF_900112215.1	f__Burkholderiaceae	99.94	1.38
Cupriavidus campinensis	OV096	GCF_900115455.1	f__Burkholderiaceae	99.94	1.38
Cupriavidus campinensis	S14E4C	GCF_007572485.1	f__Burkholderiaceae	97.65	1.24
Cupriavidus cauae	MKL-01	GCF_008632125.1	f__Burkholderiaceae	99.84	0.46
Cupriavidus cauae	W2-2	GCF_008354965.1	f__Burkholderiaceae	99.75	0.52
Cupriavidus gilardii	ATCC700815	GCF_013004615.1	f__Burkholderiaceae	99.89	0.69
Cupriavidus gilardii	CCUG38401	GCF_008801915.1	f__Burkholderiaceae	99.89	0.69
Cupriavidus gilardii	FDAARGOS_639	GCF_013347325.1	f__Burkholderiaceae	99.89	1.63
Cupriavidus gilardii	JZ4	GCF_001658125.1	f__Burkholderiaceae	99.89	0.69
Cupriavidus gilardii		GCF_001281465.1	f__Burkholderiaceae	98.92	0.29
Cupriavidus gilardii	CSURQ4897	GCF_017598945.1	f__Burkholderiaceae	99.89	0.9
Cupriavidus gilardii	USM5	GCF_013314895.1	f__Burkholderiaceae	99.89	0.23
Cupriavidus lacunae	NH9	GCF_002011925.2	f__Burkholderiaceae	99.94	0.18
Cupriavidus lacunae	S23	GCF_003353055.1	f__Burkholderiaceae	99.48	0.96
Cupriavidus malaysiensis	USMAA1020	GCF_001854325.1	f__Burkholderiaceae	99.94	1.63
Cupriavidus metallidurans	BS1	GCF_003260185.2	f__Burkholderiaceae	99.94	0.69
Cupriavidus metallidurans	CH34	GCF_000196015.1	f__Burkholderiaceae	99.94	0.69
Cupriavidus metallidurans	FDAARGOS_675	GCF_009730455.1	f__Burkholderiaceae	99.94	0.69
Cupriavidus metallidurans	HMR-1	GCF_000319775.1	f__Burkholderiaceae	99.64	0
Cupriavidus metallidurans	NA1	GCF_000709025.1	f__Burkholderiaceae	99.94	0.57
Cupriavidus metallidurans	NDB2Meth2	GCF_900185655.1	f__Burkholderiaceae	99.94	0.46
Cupriavidus metallidurans	NDB3NO24	GCF_001543455.1	f__Burkholderiaceae	99.94	0.46
Cupriavidus metallidurans	NDB4MOL1	GCF_900185755.1	f__Burkholderiaceae	99.48	0.11
Cupriavidus metallidurans	NE12	GCF_000709065.1	f__Burkholderiaceae	99.94	1.61
Cupriavidus metallidurans	Ni-2	GCF_002944765.1	f__Burkholderiaceae	99.94	1.03
Cupriavidus metallidurans	SHE	GCF_000812445.1	f__Burkholderiaceae	99.94	1.95
Cupriavidus nantongensis	LMG19430	GCF_900249745.1	f__Burkholderiaceae	99.94	0.08
Cupriavidus nantongensis	MLR2-44	GCF_003254285.1	f__Burkholderiaceae	99.93	0
Cupriavidus nantongensis	x1	GCF_001598055.1	f__Burkholderiaceae	99.94	0.32
Cupriavidus necator	C39	GCF_016757775.1	f__Burkholderiaceae	99.33	1.64
Cupriavidus necator	CR12	GCF_003326035.1	f__Burkholderiaceae	99.33	1.64
Cupriavidus necator	FDAARGOS_1030	GCF_016127575.1	f__Burkholderiaceae	99.94	0
Cupriavidus necator	GA3-3	GCF_000389805.1	f__Burkholderiaceae	99.48	0.03
Cupriavidus necator	H16	GCF_004798725.1	f__Burkholderiaceae	99.94	0
Cupriavidus necator	H850	GCF_009663695.1	f__Burkholderiaceae	99.79	0.87
Cupriavidus necator	NBRC102504	GCF_001598755.1	f__Burkholderiaceae	99.94	0
Cupriavidus necator	PHE3-6	GCF_001853325.1	f__Burkholderiaceae	99.48	0.49
Cupriavidus necator	SHC2-3	GCF_013141915.1	f__Burkholderiaceae	99.94	0.6
Cupriavidus necator	U2	GCF_009663685.1	f__Burkholderiaceae	99.48	0.89
Cupriavidus neocaledonicus	STM6070	GCF_000372525.1	f__Burkholderiaceae	99.94	0.23
Cupriavidus neocaledonicus	STM6082	GCF_900249875.1	f__Burkholderiaceae	99.94	0.23
Cupriavidus neocaledonicus	STM6160	GCF_900250125.1	f__Burkholderiaceae	99.94	2.06
Cupriavidus oxalaticus	NBRC13593	GCF_001592245.1	f__Burkholderiaceae	99.94	0.03
Cupriavidus oxalaticus	Ox1	GCF_016894385.1	f__Burkholderiaceae	99.87	0.03
Cupriavidus oxalaticus	T2	GCF_008807855.1	f__Burkholderiaceae	99.94	0.95
Cupriavidus oxalaticus	IK-TO18	GCF_015549295.1	f__Burkholderiaceae	99.94	0.08
Cupriavidus oxalaticus	L7L	GCF_004353535.1	f__Burkholderiaceae	99.94	0.69
Cupriavidus oxalaticus	X32	GCF_004768545.1	f__Burkholderiaceae	99.94	0.17
Cupriavidus pauculus	CCUG12507	GCF_008801835.1	f__Burkholderiaceae	99.94	0.46
Cupriavidus pauculus	KF709	GCF_000974605.1	f__Burkholderiaceae	99.83	0.34
Cupriavidus pauculus	UM1	GCF_002858765.1	f__Burkholderiaceae	99.48	1.93
Cupriavidus pauculus	FDAARGOS_614	GCF_003854935.1	f__Burkholderiaceae	99.94	1.03
Cupriavidus pauculus	FDAARGOS_664	GCF_008693385.1	f__Burkholderiaceae	99.47	1.38
Cupriavidus pinatubonensis	5	GCF_903797845.1	f__Burkholderiaceae	99.94	0.8
Cupriavidus pinatubonensis	JMP134	GCF_000203875.1	f__Burkholderiaceae	99.94	0.8
Cupriavidus plantarum	MA1-2za	GCF_003386635.1	f__Burkholderiaceae	99.71	1.15
Cupriavidus plantarum	MA1-4a	GCF_003664285.1	f__Burkholderiaceae	99.68	1.15
Cupriavidus plantarum	MA2-19b	GCF_013408405.1	f__Burkholderiaceae	99.71	1.15
Cupriavidus plantarum	SLV-132	GCF_003148725.1	f__Burkholderiaceae	99.71	1.15
Cupriavidus sp.	BIS7	GCF_000292345.1	f__Burkholderiaceae	99.25	0.84
Cupriavidus sp.	UYPR2.512	GCF_000379565.1	f__Burkholderiaceae	99.48	0.92
Cupriavidus sp.	AMP6	GCF_000426345.1	f__Burkholderiaceae	99.94	0.11
Cupriavidus sp.	IDO	GCF_000812465.1	f__Burkholderiaceae	99.48	1.49
Cupriavidus sp.	D384	GCF_001652915.1	f__Burkholderiaceae	99.48	0.46
Cupriavidus sp.	P-10	GCF_003402535.1	f__Burkholderiaceae	99.94	1.61
Cupriavidus sp.	ASC-9842	GCF_004217045.1	f__Burkholderiaceae	99.94	0.46
Cupriavidus sp.	2SB	GCF_005503625.1	f__Burkholderiaceae	99.94	0.56
Cupriavidus sp.	SW-Y-13	GCF_009793345.1	f__Burkholderiaceae	99.94	1.47
Cupriavidus sp.	YR651	GCF_900101625.1	f__Burkholderiaceae	99.94	1.19
Cupriavidus sp.	25MFCol4.1	GCF_900104095.1	f__Burkholderiaceae	99.48	0.52
Cupriavidus taiwanensis	LMG19424	GCF_000069785.1	f__Burkholderiaceae	99.94	0
Cupriavidus taiwanensis	LMG19426	GCF_900249705.1	f__Burkholderiaceae	99.94	0.46
Cupriavidus taiwanensis	LMG19431	GCF_900250035.1	f__Burkholderiaceae	99.48	0
Cupriavidus taiwanensis	STM6018	GCF_000472465.1	f__Burkholderiaceae	99.94	0
Cupriavidus taiwanensis	STM6021	GCF_900249815.1	f__Burkholderiaceae	99.94	0.49
Cupriavidus taiwanensis	STM6032	GCF_900249805.1	f__Burkholderiaceae	99.94	0
Cupriavidus taiwanensis	STM6041	GCF_900250105.1	f__Burkholderiaceae	99.94	1.4
Cupriavidus taiwanensis	STM6043	GCF_900249835.1	f__Burkholderiaceae	99.94	0.49
Cupriavidus taiwanensis	STM6044	GCF_900249795.1	f__Burkholderiaceae	99.94	0.49
Cupriavidus taiwanensis	ip2.30-pp2.30	GCF_900250045.1	f__Burkholderiaceae	99.94	0.23
Cupriavidus taiwanensis	STM3511	GCF_900249715.1	f__Burkholderiaceae	99.94	0.69
Cupriavidus taiwanensis	STM3521	GCF_900249735.1	f__Burkholderiaceae	99.94	1.38
Cupriavidus taiwanensis	STM3679	GCF_900250115.1	f__Burkholderiaceae	99.94	0.8
Cupriavidus taiwanensis	STM3681	GCF_900249785.1	f__Burkholderiaceae	99.94	0.69
Cupriavidus taiwanensis	STM3711	GCF_900249765.1	f__Burkholderiaceae	99.94	0.69
Cupriavidus taiwanensis	STM6150	GCF_900249865.1	f__Burkholderiaceae	99.94	0.23
Cupriavidus taiwanensis	STM8560	GCF_900249885.1	f__Burkholderiaceae	99.94	0.69
Cupriavidus taiwanensis	STM8561	GCF_900249935.1	f__Burkholderiaceae	99.94	0.69
Cupriavidus taiwanensis	STM8564	GCF_900249945.1	f__Burkholderiaceae	99.94	0.69
Cupriavidus taiwanensis	STM8565	GCF_900249955.1	f__Burkholderiaceae	99.94	0.69
Cupriavidus taiwanensis	TPIG6a	GCF_900249985.1	f__Burkholderiaceae	99.94	0.69
Cupriavidus taiwanensis	TPUD27.6	GCF_900249995.1	f__Burkholderiaceae	99.94	0.69
Cupriavidus taiwanensis	STM6083	GCF_900250055.1	f__Burkholderiaceae	99.94	1.61
Cupriavidus taiwanensis	STM6132	GCF_900249775.1	f__Burkholderiaceae	99.94	0.69
Cupriavidus taiwanensis	STM6162	GCF_900249825.1	f__Burkholderiaceae	99.94	0.69
Cupriavidus taiwanensis	SWF65033	GCF_900250075.1	f__Burkholderiaceae	99.94	0.94
Cupriavidus taiwanensis	SWF66322	GCF_900250085.1	f__Burkholderiaceae	99.94	0.69
Cupriavidus taiwanensis	SWF66324	GCF_900250025.1	f__Burkholderiaceae	99.89	0.69
Cupriavidus taiwanensis	LMG19464	GCF_900249755.1	f__Burkholderiaceae	99.94	0
Cupriavidus taiwanensis	USM6	GCF_013314905.1	f__Burkholderiaceae	99.94	0.49
Diaphorobacter aerolatus		GCF_014489535.1	f__Comamonadaceae	97.32	0.77
Diaphorobacter nitroreducens		GCF_000015545.1	f__Comamonadaceae	99.67	0.15
Diaphorobacter ruginosibacter		GCF_014395975.1	f__Comamonadaceae	99.54	1.08
Duganella sp.		GCF_012849375.1	o__Burkholderiales	99.79	0.68
Giesbergeria suum		GCF_003008595.1	o__Burkholderiales	99.57	0.83
Herbaspirillum frisingense		GCF_014171515.1	o__Burkholderiales	99.86	0.4
Herbaspirillum huttiense		GCF_004367745.1	o__Burkholderiales	99.87	0
Herbaspirillum robiniae		GCF_002025725.1	o__Burkholderiales	99.92	0.45
Herbaspirillum rubrisubalbicans		GCF_003719195.1	o__Burkholderiales	99.95	0.4
Herbaspirillum seropedicae		GCF_001040945.1	o__Burkholderiales	99.87	0.5
Herbaspirillum sp.		GCF_002257565.1	o__Burkholderiales	99.47	0.3
Herminiimonas arsenitoxidans		GCF_900130075.1	o__Burkholderiales	99.92	1.15
Herminiimonas sp.		GCF_000013625.1	o__Burkholderiales	99.82	1.29
Hydrogenophaga crassostreae		GCF_001761385.1	o__Burkholderiales	99.45	0.23
Hydrogenophaga intermedia		GCF_000263795.2	o__Burkholderiales	99.3	0.58
Hydrogenophaga pseudoflava		GCF_004353865.1	o__Burkholderiales	99.33	0.23
Hydrogenophaga sp.		GCF_001713375.1	o__Burkholderiales	99.61	0.93
Hydrogenophaga sp.		GCF_004795855.1	o__Burkholderiales	99.38	1.29
Hydrogenophaga sp.		GCF_009859475.1	o__Burkholderiales	99.61	0.47
Hydrogenophaga sp.		GCF_010104355.1	o__Burkholderiales	99.77	0.96
Hydrogenophaga sp.		GCF_011388215.1	o__Burkholderiales	99.77	0.93
Hydromonas cinctiostellae		GCF_003339525.1	c__Betaproteobacteria	99.43	0
Hylemonella sp.		GCF_013334205.1	o__Burkholderiales	99.53	0.47
Ideonella filiformis		GCF_002222655.1	o__Burkholderiales	99.11	0.62
Inhella inkyongensis		GCF_005952805.1	o__Burkholderiales	99.54	0.58
Janthinobacterium agaricidamnosum		GCF_000723165.1	o__Burkholderiales	99.67	0.38
Janthinobacterium lividum		GCF_013372065.1	o__Burkholderiales	99.65	1.97
Janthinobacterium sp.		GCF_001758625.2	o__Burkholderiales	99.57	2.07
Janthinobacterium sp.		GCF_001865675.1	o__Burkholderiales	99.65	1.47
Janthinobacterium sp.		GCF_002002885.1	o__Burkholderiales	99.65	1.38
Janthinobacterium tructae		GCF_006517255.1	o__Burkholderiales	99.75	1.67
Kerstersia gyiorum		GCF_004551665.1	c__Betaproteobacteria	99.29	0
Kinneretia sp.		GCF_015624425.1	o__Burkholderiales	99.69	0.93
Lautropia mirabilis		GCF_900637555.1	p__Proteobacteria	98.66	0
Leptothrix cholodnii		GCF_000019785.1	o__Burkholderiales	100	0
Limnobacter sp.		GCF_013004065.1	c__Betaproteobacteria	99	0.03
Limnohabitans sp.		GCF_001412535.1	o__Burkholderiales	99.97	0.53
Limnohabitans sp.		GCF_001412575.1	o__Burkholderiales	99.22	1.95
Massilia oculi		GCF_003143515.1	o__Burkholderiales	99.85	1
Massilia putida		GCF_001941825.1	o__Burkholderiales	99.8	2.05
Massilia sp.		GCF_001412595.2	o__Burkholderiales	99.72	1.65
Massilia sp.		GCF_015689335.1	o__Burkholderiales	99.75	1.89
Massilia sp.		GCF_012849555.1	o__Burkholderiales	99.75	0.08
Massilia sp.		GCF_014171595.1	o__Burkholderiales	95.87	1.11
Massilia sp.		GCF_015101885.1	o__Burkholderiales	98.56	0.55
Massilia violaceinigra		GCF_002752675.1	o__Burkholderiales	96.22	1.23
Melaminivora sp.		GCF_003008575.1	f__Comamonadaceae	98.14	0.98
Methylibium petroleiphilum		GCF_004136295.1	o__Burkholderiales	99.84	0.86
Mycetohabitans rhizoxinica		GCF_000198775.1	o__Burkholderiales	97.95	0
Mycoavidus cysteinexigens		GCF_003966915.1	o__Burkholderiales	89.68	0.67
Mycoavidus sp.		GCF_014218255.1	o__Burkholderiales	89.73	0.4
Noviherbaspirillum sp.		GCF_007874125.1	o__Burkholderiales	99.61	1
Oligella ureolytica		GCF_016028735.1	c__Betaproteobacteria	99.84	0.6
Oligella urethralis		GCF_002984485.1	c__Betaproteobacteria	99.36	0.96
Orrella dioscoreae		GCF_900089455.2	c__Betaproteobacteria	100	0
Ottowia oryzae		GCF_003008535.1	o__Burkholderiales	99.61	0.7
Ottowia sp.		GCF_001262075.1	o__Burkholderiales	99.02	1.17
Oxalobacter formigenes		GCF_002127965.1	o__Burkholderiales	96.96	1.64
Paenalcaligenes hominis		GCF_002005365.1	c__Betaproteobacteria	95.89	0.47
Pandoraea anapnoica		GCF_902459765.1	o__Burkholderiales	99.5	0.39
Pandoraea anhela		GCF_902459655.1	o__Burkholderiales	99.55	1.07
Pandoraea apista		GCF_000826965.5	o__Burkholderiales	99.5	0.69
Pandoraea apista		GCF_001010785.2	o__Burkholderiales	99.5	0.69
Pandoraea apista		GCF_001027265.1	o__Burkholderiales	99.5	0.69
Pandoraea apista		GCF_001049515.1	o__Burkholderiales	99.43	1.54
Pandoraea apista		GCF_001465595.2	o__Burkholderiales	99.43	1.54
Pandoraea apista		GCF_002238015.1	o__Burkholderiales	99.5	0.29
Pandoraea apista		GCF_002951195.1	o__Burkholderiales	99.5	0.29
Pandoraea apista		GCF_003034885.1	o__Burkholderiales	99.5	0.69
Pandoraea apista		GCF_003863955.1	o__Burkholderiales	99.5	1.49
Pandoraea apista		GCF_003936875.1	o__Burkholderiales	99.5	0.39
Pandoraea apista		GCF_003937325.1	o__Burkholderiales	99.5	0.39
Pandoraea apista		GCF_003937835.1	o__Burkholderiales	99.5	0.69
Pandoraea apista		GCF_003937845.1	o__Burkholderiales	99.5	0.69
Pandoraea apista		GCF_003944545.1	o__Burkholderiales	99.1	0.69
Pandoraea apista		GCF_003944575.1	o__Burkholderiales	99.5	1.49
Pandoraea apista		GCF_003944585.1	o__Burkholderiales	99.5	0.69
Pandoraea apista		GCF_003985065.1	o__Burkholderiales	99.37	0.69
Pandoraea apista		GCF_003985075.1	o__Burkholderiales	99.5	0.69
Pandoraea apista		GCF_902459815.1	o__Burkholderiales	99.5	0.29
Pandoraea aquatica		GCF_902459565.1	o__Burkholderiales	99.5	0.49
Pandoraea bronchicola		GCF_902459805.1	o__Burkholderiales	99.5	0.72
Pandoraea capi		GCF_001721285.1	o__Burkholderiales	99.35	0.42
Pandoraea capi		GCF_902459735.1	o__Burkholderiales	99.55	0.35
Pandoraea captiosa		GCF_902459775.1	o__Burkholderiales	99.15	0.46
Pandoraea cepalis		GCF_000282835.1	o__Burkholderiales	98.29	0.52
Pandoraea cepalis		GCF_004193915.1	o__Burkholderiales	98.68	0.27
Pandoraea cepalis		GCF_902459595.1	o__Burkholderiales	99.5	0.06
Pandoraea cepalis		GCF_902459625.1	o__Burkholderiales	99.95	0.12
Pandoraea cepalis		GCF_902459665.1	o__Burkholderiales	99.9	1.58
Pandoraea commovens		GCF_902459615.1	o__Burkholderiales	99.5	0.35
Pandoraea communis		GCF_000389825.1	o__Burkholderiales	99.15	0.49
Pandoraea communis		GCF_902459675.1	o__Burkholderiales	99.5	0.36
Pandoraea communis		GCF_902459745.1	o__Burkholderiales	99.55	0.29
Pandoraea eparura		GCF_902459725.1	o__Burkholderiales	99.5	0.46
Pandoraea faecigallinarum		GCF_001029105.3	o__Burkholderiales	99.55	0.55
Pandoraea fibrosis		GCF_000807775.2	o__Burkholderiales	99.1	0.29
Pandoraea fibrosis		GCF_000807785.2	o__Burkholderiales	99.1	0.29
Pandoraea fibrosis		GCF_902459605.1	o__Burkholderiales	99.5	0.29
Pandoraea horticolens		GCF_902459555.1	o__Burkholderiales	99.55	0.29
Pandoraea iniqua		GCF_902459635.1	o__Burkholderiales	99.55	0.82
Pandoraea iniqua		GCF_902459685.1	o__Burkholderiales	99.55	0.42
Pandoraea norimbergensis		GCF_001465545.3	o__Burkholderiales	99.55	0.82
Pandoraea nosoerga		GCF_017150815.1	o__Burkholderiales	99.55	0.6
Pandoraea nosoerga		GCF_902459585.1	o__Burkholderiales	99.15	0.06
Pandoraea novymonadis		GCF_003004665.1	o__Burkholderiales	76.52	0.06
Pandoraea oxalativorans		GCF_000972785.3	o__Burkholderiales	99.1	0.29
Pandoraea pneumonica		GCF_902459645.1	o__Burkholderiales	99.95	0.69
Pandoraea pnomenusa		GCF_000504585.2	o__Burkholderiales	99.55	0.16
Pandoraea pnomenusa		GCF_000523065.1	o__Burkholderiales	99.55	0.16
Pandoraea pnomenusa		GCF_000590495.2	o__Burkholderiales	99.55	0.06
Pandoraea pnomenusa		GCF_000604065.3	o__Burkholderiales	99.15	0.16
Pandoraea pnomenusa		GCF_000681415.1	o__Burkholderiales	99.55	1.56
Pandoraea pnomenusa		GCF_000767615.3	o__Burkholderiales	98.68	0.06
Pandoraea pnomenusa		GCF_001636275.1	o__Burkholderiales	99.47	0.56
Pandoraea pnomenusa		GCF_006547005.1	o__Burkholderiales	99.15	0.16
Pandoraea pnomenusa		GCF_007833125.1	o__Burkholderiales	99.55	0.06
Pandoraea pnomenusa		GCF_900454355.1	o__Burkholderiales	98.75	0.06
Pandoraea pnomenusa		GCF_902459575.1	o__Burkholderiales	99.55	0.06
Pandoraea pnomenusa		GCF_902459755.1	o__Burkholderiales	99.05	0.56
Pandoraea pulmonicola		GCF_000815105.2	o__Burkholderiales	99.55	0.26
Pandoraea pulmonicola		GCF_900454575.1	o__Burkholderiales	99.55	0.26
Pandoraea sp.		GCF_002179865.1	o__Burkholderiales	99.6	0.55
Pandoraea sp.		GCF_002179965.1	o__Burkholderiales	99.2	0.42
Pandoraea sputorum		GCF_000814845.2	o__Burkholderiales	99.5	0.69
Pandoraea sputorum		GCF_900187205.1	o__Burkholderiales	99.5	0.69
Pandoraea sputorum		GCF_902459715.1	o__Burkholderiales	99.5	0.82
Pandoraea sputorum		GCF_902459785.1	o__Burkholderiales	99.5	0.35
Pandoraea sputorum		GCF_902459795.1	o__Burkholderiales	99.5	0.75
Pandoraea terrae		GCF_902459695.1	o__Burkholderiales	99.6	0.92
Pandoraea terrigena		GCF_902459705.1	o__Burkholderiales	99.5	0.12
Pandoraea thiooxydans		GCF_001017775.3	o__Burkholderiales	99.15	1.8
Pandoraea thiooxydans		GCF_001931675.1	o__Burkholderiales	99.15	1.8
Pandoraea vervacti		GCF_000934605.2	o__Burkholderiales	99.55	0.31
Paraburkholderia acidiphila		GCF_009789655.1	o__Burkholderiales	99.95	0.24
Paraburkholderia acidisoli		GCF_009789675.1	o__Burkholderiales	99.95	1.46
Paraburkholderia aromaticivorans		GCF_002278075.1	o__Burkholderiales	99.95	0.42
Paraburkholderia aromaticivorans		GCF_012689525.1	o__Burkholderiales	99.95	0.33
Paraburkholderia atlantica		GCF_000092885.1	o__Burkholderiales	99.95	0
Paraburkholderia caffeinilytica		GCF_003368325.1	o__Burkholderiales	99.95	0.2
Paraburkholderia caffeinitolerans		GCF_003286395.1	o__Burkholderiales	97.16	0.73
Paraburkholderia caledonica		GCF_003330745.1	o__Burkholderiales	99.75	0.2
Paraburkholderia caribensis		GCF_002902945.1	o__Burkholderiales	99.95	1.73
Paraburkholderia fungorum		GCF_000961515.1	o__Burkholderiales	99.95	1.09
Paraburkholderia ginsengisoli		GCF_016128195.1	o__Burkholderiales	99.82	0.3
Paraburkholderia graminis		GCF_003330785.1	o__Burkholderiales	99.95	0.5
Paraburkholderia hospita		GCF_002902965.1	o__Burkholderiales	99.6	0.38
Paraburkholderia megapolitana		GCF_007556815.1	o__Burkholderiales	99.95	1.91
Paraburkholderia phenoliruptrix		GCF_000300095.1	o__Burkholderiales	99.95	0.03
Paraburkholderia phymatum		GCF_000020045.1	o__Burkholderiales	99.95	0.46
Paraburkholderia phytofirmans		GCF_000020125.1	o__Burkholderiales	99.95	0.4
Paraburkholderia sp.		GCF_000148685.1	o__Burkholderiales	99.95	1.26
Paraburkholderia sp.		GCF_902459535.1	o__Burkholderiales	99.87	0.33
Paraburkholderia sp.		GCF_001634365.1	o__Burkholderiales	99.55	1.53
Paraburkholderia sp.		GCF_001922345.1	o__Burkholderiales	99.95	1.66
Paraburkholderia sp.		GCF_013426895.1	o__Burkholderiales	99.92	1.39
Paraburkholderia sprentiae		GCF_001865575.1	o__Burkholderiales	99.95	0.4
Paraburkholderia terrae		GCF_002902925.1	o__Burkholderiales	99.95	0.38
Paraburkholderia terricola		GCF_003330825.1	o__Burkholderiales	99.95	0.13
Paraburkholderia tropica		GCF_014171495.1	o__Burkholderiales	99.49	1.59
Paraburkholderia xenovorans		GCF_000013645.1	o__Burkholderiales	99.95	0.42
Paucibacter sp.		GCF_001477625.1	o__Burkholderiales	100	1.11
Paucimonas sp.		GCF_004114795.1	o__Burkholderiales	99.9	1.89
Pelistega ratti		GCF_009833965.1	c__Betaproteobacteria	99.84	0.77
Pigmentiphaga aceris		GCF_008119665.1	p__Proteobacteria	100	0.61
Pigmentiphaga sp.		GCF_003854895.1	p__Proteobacteria	100	1.22
Polaromonas naphthalenivorans		GCF_000015505.1	o__Burkholderiales	99.38	1.46
Polaromonas sp.		GCF_000013865.1	o__Burkholderiales	99.61	0
Polaromonas sp.		GCF_003711205.1	o__Burkholderiales	99.84	0
Polaromonas vacuolata		GCF_012584515.1	o__Burkholderiales	99.07	1.06
Polynucleobacter asymbioticus		GCF_000016345.1	o__Burkholderiales	96.3	0.3
Polynucleobacter difficilis		GCF_003065365.1	o__Burkholderiales	94.95	0.7
Polynucleobacter duraquae		GCF_000973625.1	o__Burkholderiales	96.02	0.2
Polynucleobacter necessarius		GCF_000019745.1	o__Burkholderiales	89.42	0.2
Polynucleobacter necessarius		GCF_900095205.1	o__Burkholderiales	89.65	0.2
Polynucleobacter necessarius		GCF_900096765.1	o__Burkholderiales	93.89	0
Polynucleobacter necessarius		GCF_900095195.1	o__Burkholderiales	87.07	0.1
Polynucleobacter necessarius		GCF_900095215.1	o__Burkholderiales	91.64	0.1
Polynucleobacter necessarius		GCF_900095175.1	o__Burkholderiales	94.16	0.1
Polynucleobacter necessarius		GCF_900096755.1	o__Burkholderiales	90.12	0.5
Polynucleobacter paneuropaeus		GCF_003261295.1	o__Burkholderiales	93.48	0.2
Polynucleobacter sp.		GCF_013307225.1	o__Burkholderiales	96.62	0.37
Polynucleobacter sp.		GCF_013307245.1	o__Burkholderiales	95.95	0.9
Pseudoduganella albidiflava		GCF_004322755.1	o__Burkholderiales	100	1.2
Pseudoduganella armeniaca		GCF_003028855.1	o__Burkholderiales	99.49	1.56
Pseudoduganella flava		GCF_009789595.1	o__Burkholderiales	100	1.43
Pseudoduganella haloabium		GCF_003293715.1	o__Burkholderiales	99.95	0.6
Pseudoduganella plicata		GCF_004421005.1	o__Burkholderiales	99.53	1.23
Pseudoduganella sp.		GCF_001191005.1	o__Burkholderiales	99.9	0.96
Pseudoduganella umbonata		GCF_005280315.1	o__Burkholderiales	100	0.7
Pulveribacter suum		GCF_003013695.1	f__Comamonadaceae	99.16	0.15
Pusillimonas sp.		GCF_011388195.1	c__Betaproteobacteria	100	0
Pusillimonas sp.		GCF_000209655.1	c__Betaproteobacteria	100	0
Pusillimonas thiosulfatoxidans		GCF_004022565.1	c__Betaproteobacteria	100	0.26
Ralstonia insidiosa	FC1138	GCF_001653935.1	f__Burkholderiaceae	99.83	0.92
Ralstonia insidiosa	ATCC49129	GCF_001663855.1	f__Burkholderiaceae	99.94	0.94
Ralstonia insidiosa	AU12-08	GCF_000442475.1	f__Burkholderiaceae	99.94	0.03
Ralstonia insidiosa	CCUG46789	GCF_008801405.1	f__Burkholderiaceae	99.94	0
Ralstonia insidiosa	WCHRI065162	GCF_002939165.1	f__Burkholderiaceae	99.94	0.54
Ralstonia insidiosa	WCHRI065437	GCF_002939035.1	f__Burkholderiaceae	99.94	0
Ralstonia mannitolilytica	AU11682	GCF_019042415.1	f__Burkholderiaceae	99.94	0.92
Ralstonia mannitolilytica	FDAARGOS_410	GCF_002393485.1	f__Burkholderiaceae	99.94	0.92
Ralstonia mannitolilytica	GML-Rals1-TR	GCF_002863525.1	f__Burkholderiaceae	99.94	0.92
Ralstonia mannitolilytica	MRY14-0246	GCF_000953875.1	f__Burkholderiaceae	99.94	0.92
Ralstonia mannitolilytica	NCTC12379	GCF_900461715.1	f__Burkholderiaceae	99.94	0.92
Ralstonia mannitolilytica	SN82F48	GCF_000954135.1	f__Burkholderiaceae	99.94	0.93
Ralstonia mannitolilytica	WCHRM065694	GCF_002939115.1	f__Burkholderiaceae	99.94	0.92
Ralstonia mannitolilytica	WCHRM065837	GCF_002939145.1	f__Burkholderiaceae	99.94	0.46
Ralstonia pickettii	NCTR106	GCF_018603815.1	f__Burkholderiaceae	99.94	0.5
Ralstonia pickettii	5_2_56FAA	GCF_000227255.2	f__Burkholderiaceae	99.94	0
Ralstonia pickettii	5_7_47FAA	GCF_000165085.1	f__Burkholderiaceae	99.94	0
Ralstonia pickettii	MGYG-HGUT-01384	GCF_902374465.1	f__Burkholderiaceae	99.94	0
Ralstonia pickettii	ATCC27511	GCF_000743455.1	f__Burkholderiaceae	99.94	0.01
Ralstonia pickettii	K-288	GCF_016466415.1	f__Burkholderiaceae	99.94	0.01
Ralstonia pickettii	NBRC102503	GCF_001544155.1	f__Burkholderiaceae	99.94	0.01
Ralstonia pickettii	NCTC11149	GCF_900455835.1	f__Burkholderiaceae	99.94	0.01
Ralstonia pickettii	PSLESD1	GCF_009668005.1	f__Burkholderiaceae	99.94	0.22
Ralstonia pickettii	GV074	GCF_003096975.1	f__Burkholderiaceae	99.94	0
Ralstonia pickettii	UNCCL144	GCF_900099845.1	f__Burkholderiaceae	99.94	0
Ralstonia pickettii	B265	GCF_018726805.1	f__Burkholderiaceae	99.94	0.01
Ralstonia pickettii		GCF_000020205.1	f__Burkholderiaceae	99.94	0
Ralstonia pickettii	12D	GCF_000023425.1	f__Burkholderiaceae	99.94	0.95
Ralstonia pickettii	OR214	GCF_000372665.1	f__Burkholderiaceae	99.94	0.92
Ralstonia pickettii	CW2	GCF_000607185.1	f__Burkholderiaceae	99.94	0.46
Ralstonia pickettii	s10	GCF_014142575.1	f__Burkholderiaceae	99.94	0.07
Ralstonia pickettii	s11	GCF_014142545.1	f__Burkholderiaceae	99.94	0.54
Ralstonia pickettii	s13	GCF_014142515.1	f__Burkholderiaceae	99.94	0.54
Ralstonia pickettii	s14	GCF_014142505.1	f__Burkholderiaceae	99.94	0.54
Ralstonia pickettii	s17	GCF_014142445.1	f__Burkholderiaceae	99.94	0.07
Ralstonia pickettii	s2	GCF_014142755.1	f__Burkholderiaceae	99.94	0.54
Ralstonia pickettii	s26	GCF_014142265.1	f__Burkholderiaceae	99.94	0.54
Ralstonia pickettii	s27	GCF_014142205.1	f__Burkholderiaceae	99.94	0.54
Ralstonia pickettii	H2Cu2	GCF_001699795.1	f__Burkholderiaceae	99.94	0.69
Ralstonia pickettii	s19	GCF_014142405.1	f__Burkholderiaceae	99.94	0.95
Ralstonia pickettii	s21	GCF_014142365.1	f__Burkholderiaceae	99.94	0.95
Ralstonia pickettii	s29	GCF_014142195.1	f__Burkholderiaceae	99.94	0.95
Ralstonia pickettii	s3	GCF_014142735.1	f__Burkholderiaceae	99.94	0.95
Ralstonia pickettii	s30	GCF_014142165.1	f__Burkholderiaceae	99.94	0.95
Ralstonia pickettii	s32	GCF_014142135.1	f__Burkholderiaceae	99.94	0.95
Ralstonia pickettii	s34	GCF_014142125.1	f__Burkholderiaceae	99.94	0.95
Ralstonia pickettii	s38	GCF_014142025.1	f__Burkholderiaceae	99.94	0.03
Ralstonia pickettii	s43	GCF_014141915.1	f__Burkholderiaceae	99.94	0.03
Ralstonia pickettii	s46	GCF_014141845.1	f__Burkholderiaceae	99.94	0.95
Ralstonia pickettii	s48	GCF_014141825.1	f__Burkholderiaceae	99.94	0.95
Ralstonia pickettii	s49	GCF_014141745.1	f__Burkholderiaceae	99.94	0.95
Ralstonia pickettii	s5	GCF_014142695.1	f__Burkholderiaceae	99.94	0.95
Ralstonia pickettii	s50	GCF_014141805.1	f__Burkholderiaceae	99.94	0.95
Ralstonia pickettii	s51	GCF_014141735.1	f__Burkholderiaceae	99.94	0.95
Ralstonia pickettii	s55	GCF_014141695.1	f__Burkholderiaceae	99.94	0.95
Ralstonia pickettii	s64	GCF_014141585.1	f__Burkholderiaceae	99.94	0.95
Ralstonia pickettii	s65	GCF_014141555.1	f__Burkholderiaceae	99.94	0.95
Ralstonia pickettii	s7	GCF_014142645.1	f__Burkholderiaceae	99.94	0.95
Ralstonia pickettii	s8	GCF_014142625.1	f__Burkholderiaceae	99.94	0.95
Ralstonia pickettii	T9CP10	GCF_013413505.1	f__Burkholderiaceae	99.94	0
Ralstonia pickettii	3PA37C10	GCF_005503495.1	f__Burkholderiaceae	99.94	0.46
Ralstonia pickettii	LB_tupeA	GCF_013391365.1	f__Burkholderiaceae	99.94	0
Ralstonia pseudosolanacearum	202	GCF_011290465.1	f__Burkholderiaceae	99.94	0
Ralstonia pseudosolanacearum	203	GCF_011290445.1	f__Burkholderiaceae	99.94	0
Ralstonia pseudosolanacearum	204	GCF_011290425.1	f__Burkholderiaceae	99.94	0
Ralstonia pseudosolanacearum	362200	GCF_015999365.1	f__Burkholderiaceae	99.94	0.24
Ralstonia pseudosolanacearum	B12_UW797	GCA_023075095.1	f__Burkholderiaceae	99.94	0.46
Ralstonia pseudosolanacearum	B17_UW800	GCF_023075035.1	f__Burkholderiaceae	99.27	0.23
Ralstonia pseudosolanacearum	B2	GCF_011290405.1	f__Burkholderiaceae	99.94	0.11
Ralstonia pseudosolanacearum	B9_UW794	GCA_023075075.1	f__Burkholderiaceae	99.94	0
Ralstonia pseudosolanacearum	Bg07	GCF_003256445.1	f__Burkholderiaceae	99.94	0
Ralstonia pseudosolanacearum	Bs715	GCF_024802605.1	f__Burkholderiaceae	99.94	0.07
Ralstonia pseudosolanacearum	Gazipur 4	GCF_049860735.1	f__Burkholderiaceae	99.94	2.42
Ralstonia pseudosolanacearum	Gazipur 5	GCF_049860725.1	f__Burkholderiaceae	99.94	0
Ralstonia pseudosolanacearum	CaRs-Mep	GCF_001855495.2	f__Burkholderiaceae	99.94	0
Ralstonia pseudosolanacearum	CIP264_UW503	GCF_023075905.1	f__Burkholderiaceae	99.94	0
Ralstonia pseudosolanacearum	CIP266_UW505	GCF_023075875.1	f__Burkholderiaceae	99.94	0
Ralstonia pseudosolanacearum	CIP365_UW642	GCF_023075535.1	f__Burkholderiaceae	99.94	0.23
Ralstonia pseudosolanacearum	Cm01	GCF_023130835.1	f__Burkholderiaceae	99.94	0
Ralstonia pseudosolanacearum	Cq01	GCF_003256425.1	f__Burkholderiaceae	99.94	0
Ralstonia pseudosolanacearum	CQPS-1	GCF_002220465.1	f__Burkholderiaceae	99.25	0.23
Ralstonia pseudosolanacearum	Cw717	GCF_025859515.1	f__Burkholderiaceae	99.94	0
Ralstonia pseudosolanacearum	Ec03	GCF_023130775.1	f__Burkholderiaceae	99.94	0.92
Ralstonia pseudosolanacearum	Ep08	GCF_023130815.1	f__Burkholderiaceae	99.48	0
Ralstonia pseudosolanacearum	EP1	GCF_001891105.1	f__Burkholderiaceae	99.94	0
Ralstonia pseudosolanacearum	FJ1003	GCF_020923475.1	f__Burkholderiaceae	99.94	0
Ralstonia pseudosolanacearum	FJAT-1458	GCF_001887535.1	f__Burkholderiaceae	99.94	0.11
Ralstonia pseudosolanacearum	FJAT-91	GCF_002155245.1	f__Burkholderiaceae	99.94	0.46
Ralstonia pseudosolanacearum	FJAT1303.F1	GCF_013306955.1	f__Burkholderiaceae	99.94	0
Ralstonia pseudosolanacearum	FJAT1452.F1	GCF_013306875.1	f__Burkholderiaceae	99.94	0
Ralstonia pseudosolanacearum	FJAT1463.F1	GCF_013306805.1	f__Burkholderiaceae	99.94	0.11
Ralstonia pseudosolanacearum	FJAT15244.F1	GCF_013306745.1	f__Burkholderiaceae	99.94	0
Ralstonia pseudosolanacearum	FJAT15252.F1	GCF_013306515.1	f__Burkholderiaceae	99.94	0.11
Ralstonia pseudosolanacearum	FJAT15304.F1	GCF_013306455.1	f__Burkholderiaceae	99.94	0
Ralstonia pseudosolanacearum	FJAT15340.F1	GCF_013306415.1	f__Burkholderiaceae	99.94	0
Ralstonia pseudosolanacearum	FJAT15353.F1	GCF_013306355.1	f__Burkholderiaceae	99.94	0
Ralstonia pseudosolanacearum	FJAT442.F1	GCF_013306295.1	f__Burkholderiaceae	99.94	0
Ralstonia pseudosolanacearum	FJAT445.F1	GCF_013306255.1	f__Burkholderiaceae	99.94	0
Ralstonia pseudosolanacearum	FJAT448.F1	GCF_013306205.1	f__Burkholderiaceae	99.94	0.11
Ralstonia pseudosolanacearum	FJAT454.F1	GCF_013306095.1	f__Burkholderiaceae	99.94	0.11
Ralstonia pseudosolanacearum	Fm03	GCF_003256405.1	f__Burkholderiaceae	99.92	0
Ralstonia pseudosolanacearum	Gg01	GCF_023130765.1	f__Burkholderiaceae	99.94	0
Ralstonia pseudosolanacearum	Gj707	GCF_025859615.1	f__Burkholderiaceae	99.94	0
Ralstonia pseudosolanacearum	GMI1000	GCF_000009125.1	f__Burkholderiaceae	99.94	0
Ralstonia pseudosolanacearum	HA4-1	GCF_003999715.1	f__Burkholderiaceae	99.8	0
Ralstonia pseudosolanacearum	KACC10709	GCF_001708525.1	f__Burkholderiaceae	99.94	0
Ralstonia pseudosolanacearum	Lallmahomed13	GCF_015912385.1	f__Burkholderiaceae	99.88	0.46
Ralstonia pseudosolanacearum	Lallmahomed16	GCF_015912335.1	f__Burkholderiaceae	99.94	0.61
Ralstonia pseudosolanacearum	Lallmahomed30	GCF_015912315.1	f__Burkholderiaceae	99.94	0.46
Ralstonia pseudosolanacearum	Lallmahomed54	GCF_015912355.1	f__Burkholderiaceae	99.94	0.46
Ralstonia pseudosolanacearum	Lallmahomed59	GCF_015912285.1	f__Burkholderiaceae	99.89	0.76
Ralstonia pseudosolanacearum	Lallmahomed66	GCF_015912275.1	f__Burkholderiaceae	99.88	0
Ralstonia pseudosolanacearum	Lallmahomed7	GCF_015912375.1	f__Burkholderiaceae	99.89	0.46
Ralstonia pseudosolanacearum	Lallmahomed72	GCF_015912245.1	f__Burkholderiaceae	99.79	0
Ralstonia pseudosolanacearum	MAFF211471	GCF_015097935.1	f__Burkholderiaceae	99.94	0
Ralstonia pseudosolanacearum	MAFF211472	GCF_015698345.1	f__Burkholderiaceae	99.94	0
Ralstonia pseudosolanacearum	MAFF211479	GCF_015698365.1	f__Burkholderiaceae	99.94	0
Ralstonia pseudosolanacearum	MAFF211491	GCF_015098255.1	f__Burkholderiaceae	99.94	0.11
Ralstonia pseudosolanacearum	MAFF241647	GCF_015098595.1	f__Burkholderiaceae	99.94	0.46
Ralstonia pseudosolanacearum	MAFF241648	GCF_015098755.1	f__Burkholderiaceae	99.94	0.23
Ralstonia pseudosolanacearum	MAFF301560	GCF_015098475.1	f__Burkholderiaceae	99.94	0
Ralstonia pseudosolanacearum	MAFF311693	GCF_015698385.1	f__Burkholderiaceae	99.94	0
Ralstonia pseudosolanacearum	NCPPB1579	GCF_015912175.1	f__Burkholderiaceae	99.94	0
Ralstonia pseudosolanacearum	NCPPB253	GCF_015910695.1	f__Burkholderiaceae	99.94	0.46
Ralstonia pseudosolanacearum	NCPPB4029	GCF_015910515.1	f__Burkholderiaceae	99.88	0.92
Ralstonia pseudosolanacearum	NCPPB790	GCF_015912205.1	f__Burkholderiaceae	99.94	0.82
Ralstonia pseudosolanacearum	O12BS_UW407	GCF_023076615.1	f__Burkholderiaceae	99.94	0
Ralstonia pseudosolanacearum	OE1-1	GCF_001879565.1	f__Burkholderiaceae	99.94	0
Ralstonia pseudosolanacearum	P380	GCF_021462455.1	f__Burkholderiaceae	99.94	0
Ralstonia pseudosolanacearum	P781	GCF_001644865.1	f__Burkholderiaceae	99.94	0
Ralstonia pseudosolanacearum	PD1255	GCF_015912195.1	f__Burkholderiaceae	99.88	0
Ralstonia pseudosolanacearum	PD1256	GCF_015912055.1	f__Burkholderiaceae	99.94	0.46
Ralstonia pseudosolanacearum	PD1419	GCF_015912145.1	f__Burkholderiaceae	99.94	0
Ralstonia pseudosolanacearum	PD3205	GCF_015911615.1	f__Burkholderiaceae	99.94	0
Ralstonia pseudosolanacearum	PD3278	GCF_015910975.1	f__Burkholderiaceae	99.94	0.27
Ralstonia pseudosolanacearum	PD3570	GCF_015911505.1	f__Burkholderiaceae	99.94	0
Ralstonia pseudosolanacearum	PD3634	GCF_015911495.1	f__Burkholderiaceae	99.94	0
Ralstonia pseudosolanacearum	PD4138	GCF_015911375.1	f__Burkholderiaceae	99.58	0.27
Ralstonia pseudosolanacearum	PD7123	GCF_015911755.1	f__Burkholderiaceae	99.94	0
Ralstonia pseudosolanacearum	Pe13	GCF_012062595.1	f__Burkholderiaceae	99.94	0.07
Ralstonia pseudosolanacearum	Pe15	GCF_012062645.1	f__Burkholderiaceae	99.94	0
Ralstonia pseudosolanacearum	Pe18	GCF_012271525.1	f__Burkholderiaceae	99.94	0
Ralstonia pseudosolanacearum	Pe2	GCF_012062585.1	f__Burkholderiaceae	99.94	0
Ralstonia pseudosolanacearum	Pe24	GCF_012271545.1	f__Burkholderiaceae	99.94	0
Ralstonia pseudosolanacearum	Pe26	GCF_012271495.1	f__Burkholderiaceae	99.94	0
Ralstonia pseudosolanacearum	Pe27	GCF_012062505.1	f__Burkholderiaceae	99.94	0
Ralstonia pseudosolanacearum	Pe28	GCF_012271485.1	f__Burkholderiaceae	99.94	0
Ralstonia pseudosolanacearum	Pe3	GCF_012062465.1	f__Burkholderiaceae	99.94	0.07
Ralstonia pseudosolanacearum	Pe30	GCF_012271445.1	f__Burkholderiaceae	99.94	0
Ralstonia pseudosolanacearum	Pe39	GCF_012062495.1	f__Burkholderiaceae	99.94	0
Ralstonia pseudosolanacearum	Pe4	GCF_012062655.1	f__Burkholderiaceae	99.94	0
Ralstonia pseudosolanacearum	Pe42	GCF_012271435.1	f__Burkholderiaceae	99.94	0
Ralstonia pseudosolanacearum	Pe45	GCF_012271415.1	f__Burkholderiaceae	99.94	0
Ralstonia pseudosolanacearum	Pe49	GCF_012271385.1	f__Burkholderiaceae	99.94	0
Ralstonia pseudosolanacearum	Pe51	GCF_012271355.1	f__Burkholderiaceae	99.94	0
Ralstonia pseudosolanacearum	Pe52	GCF_012271325.1	f__Burkholderiaceae	99.94	0
Ralstonia pseudosolanacearum	Pe56	GCF_012271305.1	f__Burkholderiaceae	99.94	0
Ralstonia pseudosolanacearum	Pe57	GCF_012062545.1	f__Burkholderiaceae	99.94	0
Ralstonia pseudosolanacearum	Pe61	GCF_012271315.1	f__Burkholderiaceae	99.94	0
Ralstonia pseudosolanacearum	Pe9	GCF_012062605.1	f__Burkholderiaceae	99.94	0
Ralstonia pseudosolanacearum	PeaFJ1	GCF_023518395.1	f__Burkholderiaceae	99.87	0
Ralstonia pseudosolanacearum	Pn33	GCF_023130755.1	f__Burkholderiaceae	99.94	0
Ralstonia pseudosolanacearum	POPS1_UW379	GCF_023076705.1	f__Burkholderiaceae	99.94	0
Ralstonia pseudosolanacearum	Pp26	GCF_023130735.1	f__Burkholderiaceae	99.94	0
Ralstonia pseudosolanacearum	PSS1308	GCF_001870805.1	f__Burkholderiaceae	99.94	0
Ralstonia pseudosolanacearum	Pss190	GCF_001870825.1	f__Burkholderiaceae	99.48	0
Ralstonia pseudosolanacearum	PSS216	GCF_001876975.1	f__Burkholderiaceae	99.94	0
Ralstonia pseudosolanacearum	PSS4	GCF_029220065.1	f__Burkholderiaceae	99.94	0
Ralstonia pseudosolanacearum	Pt01	GCF_023130685.1	f__Burkholderiaceae	99.94	0
Ralstonia pseudosolanacearum	RD15	GCF_001854265.1	f__Burkholderiaceae	99.94	0.46
Ralstonia pseudosolanacearum	RS	GCF_018243235.1	f__Burkholderiaceae	99.94	0
Ralstonia pseudosolanacearum	RS-09-161	GCF_000671335.1	f__Burkholderiaceae	99.25	0
Ralstonia pseudosolanacearum	RS-10-244	GCF_000671315.1	f__Burkholderiaceae	99.25	0.11
Ralstonia pseudosolanacearum	RS-N	GCF_024023015.1	f__Burkholderiaceae	99.94	0
Ralstonia pseudosolanacearum	Rs-SY1	GCF_018731965.1	f__Burkholderiaceae	99.94	0.09
Ralstonia pseudosolanacearum	Rs-T02	GCF_001484095.1	f__Burkholderiaceae	99.94	0
Ralstonia pseudosolanacearum	Rs123_UW585	GCA_023075675.1	f__Burkholderiaceae	99.94	0
Ralstonia pseudosolanacearum	RS24	GCF_018733955.1	f__Burkholderiaceae	99.94	0
Ralstonia pseudosolanacearum	RS476	GCF_003595305.1	f__Burkholderiaceae	99.94	0
Ralstonia pseudosolanacearum	RS638	GCA_026016625.1	f__Burkholderiaceae	99.71	0.15
Ralstonia pseudosolanacearum	RS639	GCA_026016645.1	f__Burkholderiaceae	99.94	0
Ralstonia pseudosolanacearum	RSCM	GCF_002894285.1	f__Burkholderiaceae	99.94	0.23
Ralstonia pseudosolanacearum	SEPPX05	GCF_002162015.1	f__Burkholderiaceae	99.94	0
Ralstonia pseudosolanacearum	SL1931	GCF_022625045.1	f__Burkholderiaceae	99.94	0
Ralstonia pseudosolanacearum	SL2330	GCF_003515225.1	f__Burkholderiaceae	99.94	0
Ralstonia pseudosolanacearum	SL2729	GCF_003515405.1	f__Burkholderiaceae	99.88	0
Ralstonia pseudosolanacearum	SL3103	GCF_003515205.1	f__Burkholderiaceae	99.82	0
Ralstonia pseudosolanacearum	SL3300	GCF_003515625.1	f__Burkholderiaceae	99.75	0
Ralstonia pseudosolanacearum	SL3730	GCF_003515365.1	f__Burkholderiaceae	99.94	0
Ralstonia pseudosolanacearum	SL3755	GCF_003515345.1	f__Burkholderiaceae	99.71	0
Ralstonia pseudosolanacearum	SL3822	GCF_003515605.1	f__Burkholderiaceae	99.94	0.46
Ralstonia pseudosolanacearum	SL3882	GCF_003515585.1	f__Burkholderiaceae	99.94	0
Ralstonia pseudosolanacearum	SM743_UCD567	GCF_030518835.1	f__Burkholderiaceae	99.94	0.46
Ralstonia pseudosolanacearum	Sw698	GCF_025859635.1	f__Burkholderiaceae	99.94	0
Ralstonia pseudosolanacearum	SY1	GCF_018540425.1	f__Burkholderiaceae	99.94	0
Ralstonia pseudosolanacearum	T117	GCF_003515245.1	f__Burkholderiaceae	99.94	0
Ralstonia pseudosolanacearum	T25_UW811	GCF_023074975.1	f__Burkholderiaceae	99.94	0
Ralstonia pseudosolanacearum	T2C-Rasto	GCF_019737115.1	f__Burkholderiaceae	99.94	0
Ralstonia pseudosolanacearum	T42	GCF_003515565.1	f__Burkholderiaceae	99.48	0
Ralstonia pseudosolanacearum	T523	GCF_003595325.1	f__Burkholderiaceae	99.48	0
Ralstonia pseudosolanacearum	T60	GCF_003515545.1	f__Burkholderiaceae	99.88	0
Ralstonia pseudosolanacearum	T78	GCF_003515285.1	f__Burkholderiaceae	99.94	0
Ralstonia pseudosolanacearum	Tb04	GCF_023130705.1	f__Burkholderiaceae	99.94	0
Ralstonia pseudosolanacearum	Tg03	GCF_003725665.1	f__Burkholderiaceae	99.94	0.92
Ralstonia pseudosolanacearum	To1	GCF_012062825.1	f__Burkholderiaceae	99.94	0
Ralstonia pseudosolanacearum	To22	GCF_012062775.1	f__Burkholderiaceae	99.94	0
Ralstonia pseudosolanacearum	To28	GCF_012062765.1	f__Burkholderiaceae	99.94	0
Ralstonia pseudosolanacearum	To36	GCF_012062745.1	f__Burkholderiaceae	99.94	0
Ralstonia pseudosolanacearum	To42	GCF_012062685.1	f__Burkholderiaceae	99.94	0.46
Ralstonia pseudosolanacearum	To53	GCF_012062725.1	f__Burkholderiaceae	99.94	0
Ralstonia pseudosolanacearum	To63	GCF_012062695.1	f__Burkholderiaceae	99.94	0
Ralstonia pseudosolanacearum	To7	GCF_012062785.1	f__Burkholderiaceae	99.94	0
Ralstonia pseudosolanacearum	UW180	GCA_028464705.1	f__Burkholderiaceae	99.2	0
Ralstonia pseudosolanacearum	UW193	GCA_023077445.1	f__Burkholderiaceae	99.94	0.92
Ralstonia pseudosolanacearum	UW198	GCF_023077395.1	f__Burkholderiaceae	99.94	0
Ralstonia pseudosolanacearum	UW296	GCA_023076985.1	f__Burkholderiaceae	99.94	0
Ralstonia pseudosolanacearum	UW298	GCA_023076935.1	f__Burkholderiaceae	99.94	0
Ralstonia pseudosolanacearum	UW5	GCA_028728365.1	f__Burkholderiaceae	99.94	0
Ralstonia pseudosolanacearum	UW613	GCA_023075595.1	f__Burkholderiaceae	99.94	0
Ralstonia pseudosolanacearum	UW74	GCA_023075215.1	f__Burkholderiaceae	99.94	0
Ralstonia pseudosolanacearum	UW757	GCF_001645725.1	f__Burkholderiaceae	99.94	0.11
Ralstonia pseudosolanacearum	UW763	GCF_014884725.1	f__Burkholderiaceae	99.94	0
Ralstonia pseudosolanacearum	Wj644	GCF_025884395.1	f__Burkholderiaceae	99.94	0
Ralstonia pseudosolanacearum	WR-1	GCA_025884495.1	f__Burkholderiaceae	99.94	0
Ralstonia pseudosolanacearum	YC40-M	GCF_001663415.1	f__Burkholderiaceae	99.94	0
Ralstonia pseudosolanacearum	YQ	GCF_014041975.1	f__Burkholderiaceae	99.94	0.69
Ralstonia pseudosolanacearum	CIP296_UW472	GCF_023076195.1	f__Burkholderiaceae	99.94	0.56
Ralstonia pseudosolanacearum	RUN2474	GCF_014884685.1	f__Burkholderiaceae	99.94	0.71
Ralstonia pseudosolanacearum	RUN2587_UW776	GCF_023075115.1	f__Burkholderiaceae	99.94	0.71
Ralstonia pseudosolanacearum	NCPPB332_UW654	GCF_023075415.1	f__Burkholderiaceae	99.94	0.83
Ralstonia pseudosolanacearum	UW386	GCF_006088755.1	f__Burkholderiaceae	99.94	0.46
Ralstonia pseudosolanacearum	CMR15	GCF_000427195.1	f__Burkholderiaceae	99.94	0.46
Ralstonia pseudosolanacearum	DGBBC1138_UW685	GCF_023075375.1	f__Burkholderiaceae	99.94	0.56
Ralstonia pseudosolanacearum	RUN2340	GCF_029220045.1	f__Burkholderiaceae	99.85	0.56
Ralstonia solanacearum	25-2SP_UW350	GCA_023076775.1	f__Burkholderiaceae	99.94	0.46
Ralstonia solanacearum	B106	GCF_028177365.1	f__Burkholderiaceae	99.94	0.46
Ralstonia solanacearum	B68_UW837	GCA_023074935.1	f__Burkholderiaceae	99.94	0.46
Ralstonia solanacearum	B70_UW839	GCA_023074915.1	f__Burkholderiaceae	99.94	0.46
Ralstonia solanacearum	B73_UW840	GCA_023074895.1	f__Burkholderiaceae	99.94	0.46
Ralstonia solanacearum	B75	GCF_028177505.1	f__Burkholderiaceae	99.94	0.46
Ralstonia solanacearum	BA7	GCF_029220005.1	f__Burkholderiaceae	99.94	0.57
Ralstonia solanacearum	CCRMRs121	GCF_028177115.1	f__Burkholderiaceae	99.94	0.46
Ralstonia solanacearum	CCRMRs223	GCF_028177285.1	f__Burkholderiaceae	99.94	0.46
Ralstonia solanacearum	CCRMRs339	GCF_028177105.1	f__Burkholderiaceae	99.94	0.46
Ralstonia solanacearum	CCRMRs91	GCF_028177635.1	f__Burkholderiaceae	99.94	0.46
Ralstonia solanacearum	CIP77_UW452	GCA_023076475.1	f__Burkholderiaceae	99.94	0.46
Ralstonia solanacearum	Rs540_UW751	GCA_023075165.1	f__Burkholderiaceae	99.94	0.57
Ralstonia solanacearum	Rs545_UW752	GCA_023075175.1	f__Burkholderiaceae	99.94	0.46
Ralstonia solanacearum	UW229	GCA_023077275.1	f__Burkholderiaceae	99.94	0.46
Ralstonia solanacearum	UW256	GCA_023077175.1	f__Burkholderiaceae	100	0.69
Ralstonia solanacearum	UW261	GCA_023077115.1	f__Burkholderiaceae	99.94	0.65
Ralstonia solanacearum	UW272	GCA_023077055.1	f__Burkholderiaceae	99.94	0.57
Ralstonia solanacearum	UW273	GCA_023077035.1	f__Burkholderiaceae	99.94	0.46
Ralstonia solanacearum	CCRMRs279	GCF_028177485.1	f__Burkholderiaceae	99.94	0.46
Ralstonia solanacearum	CCRMRs283	GCF_028177305.1	f__Burkholderiaceae	99.94	0.57
Ralstonia solanacearum	CCRMRs302	GCF_028177325.1	f__Burkholderiaceae	99.94	0.46
Ralstonia solanacearum	CCRMRs314	GCF_028177375.1	f__Burkholderiaceae	99.94	0.46
Ralstonia solanacearum	IBSBF1900	GCF_001373275.1	f__Burkholderiaceae	97.8	0.46
Ralstonia solanacearum	CFBP2957	GCF_029220025.1	f__Burkholderiaceae	99.94	0.69
Ralstonia solanacearum	RUN58_UW646	GCA_023075475.1	f__Burkholderiaceae	99.94	0.46
Ralstonia solanacearum	CIP239_UW469	GCA_023076255.1	f__Burkholderiaceae	99.94	0.61
Ralstonia solanacearum	Rs124_UW586	GCA_023075685.1	f__Burkholderiaceae	99.94	0.46
Ralstonia solanacearum	CIP120	GCF_001644795.1	f__Burkholderiaceae	99.94	0.69
Ralstonia solanacearum	T1-UY_UW688	GCA_023075355.1	f__Burkholderiaceae	99.94	0.46
Ralstonia solanacearum	UA1611	GCF_003860685.1	f__Burkholderiaceae	99.94	0.8
Ralstonia solanacearum	UW181	GCF_001373315.1	f__Burkholderiaceae	97.27	0.57
Ralstonia solanacearum	UW330	GCA_023076905.1	f__Burkholderiaceae	99.48	0.57
Ralstonia solanacearum	UW592	GCA_023075695.1	f__Burkholderiaceae	99.48	0.57
Ralstonia solanacearum	CIP167_UW484	GCA_023076075.1	f__Burkholderiaceae	99.94	0.56
Ralstonia solanacearum	CIP172_UW458	GCA_023076355.1	f__Burkholderiaceae	99.94	0.56
Ralstonia solanacearum	CIP177_UW485	GCA_023076095.1	f__Burkholderiaceae	99.94	0.25
Ralstonia solanacearum	CIP214_UW488	GCA_023076055.1	f__Burkholderiaceae	99.94	0.1
Ralstonia solanacearum	CIP217_UW462	GCA_023076295.1	f__Burkholderiaceae	99.94	0.1
Ralstonia solanacearum	CIP221_UW464	GCA_023076415.1	f__Burkholderiaceae	99.94	0.1
Ralstonia solanacearum	CIP240_UW470	GCA_023076235.1	f__Burkholderiaceae	99.94	0.22
Ralstonia solanacearum	CIP302_UW492	GCA_023075995.1	f__Burkholderiaceae	99.94	0.22
Ralstonia solanacearum	CIP309_UW494	GCA_023075975.1	f__Burkholderiaceae	99.94	0.22
Ralstonia solanacearum	CIP61_UW451	GCA_023076455.1	f__Burkholderiaceae	99.94	0.25
Ralstonia solanacearum	RS2	GCF_001373295.1	f__Burkholderiaceae	99.25	0.46
Ralstonia solanacearum	RS488	GCF_002501565.1	f__Burkholderiaceae	99.51	0.56
Ralstonia solanacearum	UW220b	GCA_023077355.1	f__Burkholderiaceae	99.94	0.56
Ralstonia solanacearum	UW220e	GCA_023077315.1	f__Burkholderiaceae	99.94	0.56
Ralstonia solanacearum	01020AS_UW437	GCA_023076535.1	f__Burkholderiaceae	99.94	0.56
Ralstonia solanacearum	23-10BR_UW349	GCF_000749995.1	f__Burkholderiaceae	99.48	0.25
Ralstonia solanacearum	23-10BR_UW349	GCA_023076755.1	f__Burkholderiaceae	99.94	0.44
Ralstonia solanacearum	40-4SP_UW354	GCA_023076695.1	f__Burkholderiaceae	99.94	0.56
Ralstonia solanacearum	CFBP3858	GCF_001373335.1	f__Burkholderiaceae	96.29	0.56
Ralstonia solanacearum	CFBP7029_UW665	GCA_023075495.1	f__Burkholderiaceae	99.94	0.56
Ralstonia solanacearum	CIP207_UW487	GCA_023076105.1	f__Burkholderiaceae	99.94	0.46
Ralstonia solanacearum	CIP238_UW490	GCA_023076135.1	f__Burkholderiaceae	99.94	0.56
Ralstonia solanacearum	CIP258_UW448	GCA_023076435.1	f__Burkholderiaceae	99.94	0.56
Ralstonia solanacearum	CIP259_UW449	GCA_023076485.1	f__Burkholderiaceae	99.94	0.56
Ralstonia solanacearum	CIP265_UW504	GCA_023075895.1	f__Burkholderiaceae	99.94	0.56
Ralstonia solanacearum	CIP282_UW489	GCA_023076035.1	f__Burkholderiaceae	99.94	0.56
Ralstonia solanacearum	CIP300_UW473	GCA_023076215.1	f__Burkholderiaceae	99.94	0.46
Ralstonia solanacearum	CIP90_UW274	GCA_023076975.1	f__Burkholderiaceae	99.94	0.56
Ralstonia solanacearum	GEO_304	GCF_002894775.1	f__Burkholderiaceae	99.94	0.56
Ralstonia solanacearum	GEO_55	GCF_002894845.1	f__Burkholderiaceae	99.94	0.56
Ralstonia solanacearum	GEO_57	GCF_002029885.1	f__Burkholderiaceae	99.71	0.56
Ralstonia solanacearum	GEO_81	GCF_002894785.1	f__Burkholderiaceae	99.94	0.56
Ralstonia solanacearum	GEO_96	GCF_002029895.1	f__Burkholderiaceae	99.94	0.56
Ralstonia solanacearum	GEO_99	GCF_002029865.1	f__Burkholderiaceae	99.94	0.56
Ralstonia solanacearum	IPO0738	GCF_015910785.1	f__Burkholderiaceae	99.94	0.56
Ralstonia solanacearum	IPO1609_UW550	GCA_023075825.1	f__Burkholderiaceae	99.48	0.56
Ralstonia solanacearum	IPO1752	GCF_015911935.1	f__Burkholderiaceae	99.94	0.56
Ralstonia solanacearum	IPO1804	GCF_015911895.1	f__Burkholderiaceae	99.94	0.56
Ralstonia solanacearum	IPO1805	GCF_015911875.1	f__Burkholderiaceae	99.94	0.56
Ralstonia solanacearum	IPO1806	GCF_015911905.1	f__Burkholderiaceae	99.94	0.56
Ralstonia solanacearum	IPO1808	GCF_015911835.1	f__Burkholderiaceae	99.94	0.56
Ralstonia solanacearum	IPO1828	GCF_015911795.1	f__Burkholderiaceae	99.94	0.56
Ralstonia solanacearum	LNPV14-25_UW523	GCA_023075835.1	f__Burkholderiaceae	99.94	0.56
Ralstonia solanacearum	NAK159	GCF_015911395.1	f__Burkholderiaceae	99.94	0.56
Ralstonia solanacearum	NAK161	GCF_015911355.1	f__Burkholderiaceae	99.94	0.56
Ralstonia solanacearum	NAK162	GCF_015911305.1	f__Burkholderiaceae	99.94	0.56
Ralstonia solanacearum	NAK163	GCF_015911295.1	f__Burkholderiaceae	99.94	0.56
Ralstonia solanacearum	NAK164	GCF_015911255.1	f__Burkholderiaceae	99.94	0.56
Ralstonia solanacearum	NAK166	GCF_015911275.1	f__Burkholderiaceae	99.94	0.56
Ralstonia solanacearum	NAK170	GCF_015911215.1	f__Burkholderiaceae	99.94	0.56
Ralstonia solanacearum	NAK180	GCF_015911195.1	f__Burkholderiaceae	99.94	0.56
Ralstonia solanacearum	NAK198	GCF_015911205.1	f__Burkholderiaceae	99.94	0.56
Ralstonia solanacearum	NAK199	GCF_015911165.1	f__Burkholderiaceae	99.94	0.56
Ralstonia solanacearum	NAK201	GCF_015911155.1	f__Burkholderiaceae	99.94	0.56
Ralstonia solanacearum	NAK202	GCF_015911115.1	f__Burkholderiaceae	99.94	0.56
Ralstonia solanacearum	NAK204	GCF_015911055.1	f__Burkholderiaceae	99.94	0.56
Ralstonia solanacearum	NAK210	GCF_015911095.1	f__Burkholderiaceae	99.94	0.56
Ralstonia solanacearum	NAK213	GCF_015911075.1	f__Burkholderiaceae	99.94	0.56
Ralstonia solanacearum	NAK214	GCF_015911025.1	f__Burkholderiaceae	99.94	0.56
Ralstonia solanacearum	NAK215	GCF_015911065.1	f__Burkholderiaceae	99.94	0.56
Ralstonia solanacearum	NAK216	GCF_015911015.1	f__Burkholderiaceae	99.94	0.56
Ralstonia solanacearum	NCPPB909	GCF_000710695.1	f__Burkholderiaceae	99.85	0.56
Ralstonia solanacearum	O1059_UW442	GCA_023076515.1	f__Burkholderiaceae	99.94	0.56
Ralstonia solanacearum	O15A_UW408	GCA_023076575.1	f__Burkholderiaceae	99.94	0.56
Ralstonia solanacearum	O223A_UW420	GCA_023076545.1	f__Burkholderiaceae	99.94	0.56
Ralstonia solanacearum	O249_UW425	GCA_023076565.1	f__Burkholderiaceae	99.94	0.56
Ralstonia solanacearum	PD1254	GCF_015912135.1	f__Burkholderiaceae	99.94	0.56
Ralstonia solanacearum	PD1260	GCF_015912085.1	f__Burkholderiaceae	99.94	0.56
Ralstonia solanacearum	PD134	GCF_015910925.1	f__Burkholderiaceae	99.94	0.56
Ralstonia solanacearum	PD1408	GCF_015912105.1	f__Burkholderiaceae	99.79	0.46
Ralstonia solanacearum	PD141	GCF_015910795.1	f__Burkholderiaceae	99.94	0.56
Ralstonia solanacearum	PD2763	GCF_015912235.1	f__Burkholderiaceae	99.48	0.56
Ralstonia solanacearum	PD2940	GCF_015912035.1	f__Burkholderiaceae	99.94	0.56
Ralstonia solanacearum	PD2941	GCF_015912005.1	f__Burkholderiaceae	99.94	0.56
Ralstonia solanacearum	PD2942	GCF_015911985.1	f__Burkholderiaceae	99.94	0.56
Ralstonia solanacearum	PD3203	GCF_015911625.1	f__Burkholderiaceae	99.94	0.56
Ralstonia solanacearum	PD3223	GCF_015911555.1	f__Burkholderiaceae	99.94	0.71
Ralstonia solanacearum	PD3269	GCF_015911565.1	f__Burkholderiaceae	99.94	0.56
Ralstonia solanacearum	PD3668	GCF_015911455.1	f__Burkholderiaceae	99.72	0.81
Ralstonia solanacearum	PD4124	GCF_015911415.1	f__Burkholderiaceae	99.94	0.56
Ralstonia solanacearum	PD4321	GCF_015911405.1	f__Burkholderiaceae	99.94	0.65
Ralstonia solanacearum	PD441	GCF_015911785.1	f__Burkholderiaceae	99.48	0.56
Ralstonia solanacearum	PD445	GCF_015910775.1	f__Burkholderiaceae	99.94	0.56
Ralstonia solanacearum	POPS2	GCF_000750585.1	f__Burkholderiaceae	99.71	0.87
Ralstonia solanacearum	UW120	GCA_023077635.1	f__Burkholderiaceae	99.94	0.56
Ralstonia solanacearum	UW224	GCA_023077295.1	f__Burkholderiaceae	99.94	0.56
Ralstonia solanacearum	UW225	GCA_023077255.1	f__Burkholderiaceae	99.94	0.56
Ralstonia solanacearum	UW23	GCA_023077235.1	f__Burkholderiaceae	99.94	0.56
Ralstonia solanacearum	UW24	GCF_001696855.1	f__Burkholderiaceae	99.94	0.56
Ralstonia solanacearum	UW257	GCA_023077155.1	f__Burkholderiaceae	99.94	0.56
Ralstonia solanacearum	UW262	GCA_023077095.1	f__Burkholderiaceae	99.94	0.46
Ralstonia solanacearum	UW276	GCA_023077005.1	f__Burkholderiaceae	99.94	0.56
Ralstonia solanacearum	UW365	GCF_001696865.1	f__Burkholderiaceae	99.94	0.56
Ralstonia solanacearum	UW37	GCA_023076655.1	f__Burkholderiaceae	99.94	0.56
Ralstonia solanacearum	UW491	GCF_001696845.1	f__Burkholderiaceae	99.94	0.56
Ralstonia solanacearum	UW551	GCF_002251655.1	f__Burkholderiaceae	99.71	0.56
Ralstonia solanacearum	UW552	GCA_023075785.1	f__Burkholderiaceae	99.94	0.56
Ralstonia solanacearum	UW557	GCA_023075815.1	f__Burkholderiaceae	99.94	0.56
Ralstonia solanacearum	UW560	GCA_023075775.1	f__Burkholderiaceae	99.94	0.56
Ralstonia solanacearum	UW573	GCA_023075715.1	f__Burkholderiaceae	99.94	0.56
Ralstonia solanacearum	UW599	GCA_023075655.1	f__Burkholderiaceae	99.94	0.56
Ralstonia solanacearum	UW600	GCA_023075635.1	f__Burkholderiaceae	99.94	0.56
Ralstonia solanacearum	UW611	GCA_023075705.1	f__Burkholderiaceae	99.94	0.56
Ralstonia solanacearum	UW848	GCF_013359535.1	f__Burkholderiaceae	99.94	0.56
Ralstonia solanacearum	UY031	GCF_001299555.1	f__Burkholderiaceae	99.48	0.56
Ralstonia solanacearum	NCPPB282	GCF_000750575.1	f__Burkholderiaceae	99.94	0.56
Ralstonia solanacearum	B4	GCF_028177185.1	f__Burkholderiaceae	99.94	0.1
Ralstonia solanacearum	CFBP8697	GCF_009832785.1	f__Burkholderiaceae	96.32	0.56
Ralstonia solanacearum	IBSBF2001_UW756	GCA_023075135.1	f__Burkholderiaceae	99.94	0.1
Ralstonia solanacearum	CIP240_RUN482_UW692	GCA_023075335.1	f__Burkholderiaceae	99.6	0.68
Ralstonia solanacearum	NCPPB3987_UW656	GCA_023075395.1	f__Burkholderiaceae	99.94	0.1
Ralstonia solanacearum	CFBP1416	GCF_000825925.2	f__Burkholderiaceae	96.55	0.1
Ralstonia solanacearum	CIP9_UW476	GCA_023076155.1	f__Burkholderiaceae	99.94	0.1
Ralstonia solanacearum	Molk2	GCF_029219985.1	f__Burkholderiaceae	99.94	0.1
Ralstonia solanacearum	PD1445	GCF_015912065.1	f__Burkholderiaceae	99.48	0.1
Ralstonia solanacearum	PD1446	GCF_015910885.1	f__Burkholderiaceae	99.94	0.1
Ralstonia solanacearum	PD1447	GCF_015910855.1	f__Burkholderiaceae	99.94	0.1
Ralstonia solanacearum	UW136	GCF_028464595.1	f__Burkholderiaceae	99.88	0.22
Ralstonia solanacearum	UW28	GCA_023076945.1	f__Burkholderiaceae	99.94	0.1
Ralstonia solanacearum	UW75	GCF_028728185.1	f__Burkholderiaceae	99.94	0.1
Ralstonia solanacearum	UW98	GCF_028464675.1	f__Burkholderiaceae	99.89	0.1
Ralstonia solanacearum	CCRMRs287	GCF_014210375.1	f__Burkholderiaceae	99.48	0.57
Ralstonia solanacearum	RsT01	GCF_022095055.1	f__Burkholderiaceae	99.94	0.57
Ralstonia solanacearum	UA1579	GCF_003860725.1	f__Burkholderiaceae	99.94	0.57
Ralstonia solanacearum	UA1609	GCF_003860765.1	f__Burkholderiaceae	99.79	0.57
Ralstonia solanacearum	UW176	GCF_028464775.1	f__Burkholderiaceae	99.94	0.57
Ralstonia solanacearum	UW177	GCF_028464765.1	f__Burkholderiaceae	99.94	0.57
Ralstonia solanacearum	UW170	GCF_023646415.1	f__Burkholderiaceae	99.94	0.57
Ralstonia solanacearum	UW171	GCF_028464815.1	f__Burkholderiaceae	99.94	0.57
Ralstonia solanacearum	UW174	GCF_028464785.1	f__Burkholderiaceae	99.94	0.57
Ralstonia solanacearum	P488	GCF_023646615.1	f__Burkholderiaceae	99.94	0.55
Ralstonia solanacearum	P545	GCF_023700725.1	f__Burkholderiaceae	99.94	0.46
Ralstonia solanacearum	P557	GCF_023646585.1	f__Burkholderiaceae	99.94	0.46
Ralstonia solanacearum	P565	GCF_023646575.1	f__Burkholderiaceae	99.94	0.46
Ralstonia solanacearum	P575	GCF_023646555.1	f__Burkholderiaceae	99.94	0.46
Ralstonia solanacearum	P673	GCF_023646435.1	f__Burkholderiaceae	99.94	0.57
Ralstonia solanacearum	P780	GCF_023646535.1	f__Burkholderiaceae	99.48	0.46
Ralstonia solanacearum	P840	GCF_023646495.1	f__Burkholderiaceae	99.94	0.46
Ralstonia solanacearum	CFBP6783	GCF_001644815.1	f__Burkholderiaceae	99.79	1.12
Ralstonia solanacearum	IBSBF1503	GCF_001587155.1	f__Burkholderiaceae	99.94	0.57
Ralstonia solanacearum	RUN0002	GCF_023646475.1	f__Burkholderiaceae	99.94	0.57
Ralstonia solanacearum	RUN0003	GCF_023646515.1	f__Burkholderiaceae	99.48	0.57
Ralstonia solanacearum	CCRMRs286	GCF_028177125.1	f__Burkholderiaceae	99.94	0.57
Ralstonia solanacearum	CCRMRs294	GCF_028177135.1	f__Burkholderiaceae	99.94	0.57
Ralstonia solanacearum	CCRMRs317	GCF_028177545.1	f__Burkholderiaceae	99.94	0.57
Ralstonia solanacearum	UW128	GCF_023646455.1	f__Burkholderiaceae	99.94	0.57
Ralstonia solanacearum	UW132	GCF_028464965.1	f__Burkholderiaceae	99.94	0.69
Ralstonia solanacearum	UW158	GCF_028464865.1	f__Burkholderiaceae	99.94	0.57
Ralstonia solanacearum	UW162	GCF_023077495.1	f__Burkholderiaceae	99.94	2.08
Ralstonia solanacearum	UW163	GCF_001587135.1	f__Burkholderiaceae	99.94	0.57
Ralstonia solanacearum	UW191	GCF_028728295.1	f__Burkholderiaceae	99.79	0.57
Ralstonia solanacearum	CIAT-078	GCF_012562465.1	f__Burkholderiaceae	99.68	0.46
Ralstonia solanacearum	UA1591	GCF_003860705.1	f__Burkholderiaceae	99.94	0.57
Ralstonia solanacearum	UA1617	GCF_003860745.1	f__Burkholderiaceae	99.94	0.57
Ralstonia solanacearum	UW175	GCF_023077475.1	f__Burkholderiaceae	99.94	0.57
Ralstonia solanacearum	UW179	GCF_000825805.2	f__Burkholderiaceae	96.81	0.57
Ralstonia solanacearum	PD3222	GCF_015911585.1	f__Burkholderiaceae	99.94	0.65
Ralstonia solanacearum	NCPPB3985	GCF_015910635.1	f__Burkholderiaceae	99.88	0.56
Ralstonia solanacearum	AW1_UW701	GCA_023075295.1	f__Burkholderiaceae	99.94	0.46
Ralstonia solanacearum	K60	GCF_002251695.1	f__Burkholderiaceae	99.94	0.46
Ralstonia solanacearum	P822	GCF_003576005.1	f__Burkholderiaceae	99.94	0.46
Ralstonia solanacearum	Rs5	GCF_014884745.1	f__Burkholderiaceae	99.94	0.57
Ralstonia solanacearum	UW153	GCA_023077555.1	f__Burkholderiaceae	99.94	0.57
Ralstonia solanacearum	UW187	GCA_023077435.1	f__Burkholderiaceae	99.94	0.46
Ralstonia solanacearum	UW210	GCA_023077375.1	f__Burkholderiaceae	99.94	0.46
Ralstonia solanacearum	UW87	GCA_023074995.1	f__Burkholderiaceae	99.94	0.46
Ralstonia sp.	UNC404CL21Col	GCF_000620465.1	f__Burkholderiaceae	99.94	0.92
Ralstonia sp.	SET104	GCF_003851545.1	f__Burkholderiaceae	99.94	0.46
Ralstonia sp.	NFACC01	GCF_900115545.1	f__Burkholderiaceae	99.94	0.52
Ralstonia sp.	A12	GCF_000801955.1	f__Burkholderiaceae	99.94	0.76
Ralstonia sp.	4NA327D5	GCF_005503115.1	f__Burkholderiaceae	99.94	0.16
Ralstonia syzygii	KACC10722	GCF_001586135.1	f__Burkholderiaceae	99.94	0.07
Ralstonia syzygii	LLRS-1	GCF_018243215.1	f__Burkholderiaceae	99.94	0.07
Ralstonia syzygii	SL2064	GCF_003515445.1	f__Burkholderiaceae	99.94	0.07
Ralstonia syzygii	T101	GCF_003515485.1	f__Burkholderiaceae	99.79	0.07
Ralstonia syzygii	T11	GCF_003515165.1	f__Burkholderiaceae	99.62	0.07
Ralstonia syzygii	T12	GCF_003515325.1	f__Burkholderiaceae	99.39	0.07
Ralstonia syzygii	T51	GCF_003515145.1	f__Burkholderiaceae	99.94	0.07
Ralstonia syzygii	T82	GCF_003515525.1	f__Burkholderiaceae	99.85	0.07
Ralstonia syzygii	T95	GCF_003515505.1	f__Burkholderiaceae	99.94	0.07
Ralstonia syzygii	CFBP6727_UW736	GCA_023075255.1	f__Burkholderiaceae	99.94	0.23
Ralstonia syzygii	UQRS280_UW738	GCA_023075235.1	f__Burkholderiaceae	99.94	0.29
Ralstonia syzygii	A2-HRMARDI	GCF_002012345.1	f__Burkholderiaceae	99.48	0
Ralstonia syzygii	BDBR229	GCF_029219945.1	f__Burkholderiaceae	99.48	0.11
Ralstonia syzygii	NCPPB3727	GCF_015910595.1	f__Burkholderiaceae	99.48	0.11
Ralstonia syzygii	PSI07	GCF_000283475.1	f__Burkholderiaceae	99.94	0.29
Ralstonia syzygii	SL3175	GCF_003515185.1	f__Burkholderiaceae	99.94	0.23
Ralstonia syzygii	T98	GCF_003515265.1	f__Burkholderiaceae	99.94	0.23
Ralstonia syzygii	ACH732_UW629	GCA_023075575.1	f__Burkholderiaceae	99.94	0.69
Ralstonia syzygii	MAFF301552_UW651	GCA_023075435.1	f__Burkholderiaceae	99.94	0.07
Ralstonia syzygii	MAFF301558_UW652	GCA_023075455.1	f__Burkholderiaceae	99.94	0.07
Ralstonia syzygii	SL2312	GCF_003515425.1	f__Burkholderiaceae	99.79	0.07
Ralstonia syzygii	NCPPB3219	GCF_015910645.1	f__Burkholderiaceae	99.1	0
Ralstonia syzygii	LMG10661	GCF_919592095.1	f__Burkholderiaceae	99.48	0.11
Ralstonia wenshanensis		GCF_021173085.1	f__Burkholderiaceae	99.94	0.92
Ramlibacter tataouinensis		GCF_000215705.1	o__Burkholderiales	100	0.44
Ramlibacter tataouinensis		GCF_001580455.1	o__Burkholderiales	99.61	0.93
Rhizobacter gummiphilus		GCF_002116905.1	o__Burkholderiales	100	0.47
Rhodoferax antarcticus		GCF_001955735.1	o__Burkholderiales	98.91	2.2
Rhodoferax ferrireducens		GCF_000013605.1	o__Burkholderiales	99.8	1.88
Rhodoferax koreense		GCF_001955695.1	o__Burkholderiales	99.84	0.47
Rhodoferax saidenbachensis		GCF_001955715.1	o__Burkholderiales	99.84	0.03
Rhodoferax sediminis		GCF_006970865.1	o__Burkholderiales	99.88	0.23
Rhodoferax sp.		GCF_006974105.1	o__Burkholderiales	99.97	0.53
Rhodoferax sp.		GCF_017798165.1	o__Burkholderiales	99.44	0.73
Roseateles depolymerans		GCF_001483865.1	o__Burkholderiales	100	1.64
Rubrivivax gelatinosus		GCF_000284255.1	o__Burkholderiales	99.84	0.47
Schlegelella thermodepolymerans		GCF_015476235.1	o__Burkholderiales	99.84	0.47
Serpentinomonas mccroryi		GCF_000828915.1	o__Burkholderiales	97.86	0.03
Serpentinomonas raichei		GCF_000828895.1	o__Burkholderiales	98.21	0.03
Sphaerotilus sulfidivorans		GCF_008329925.1	o__Burkholderiales	99.81	0
Sutterella faecalis		GCF_006337085.1	p__Proteobacteria	100	0
Sutterella megalosphaeroides		GCF_003609995.1	p__Proteobacteria	96.27	0.62
Sutterella wadsworthensis		GCF_016724805.1	p__Proteobacteria	100	0
Symbiobacter mobilis		GCF_000477435.1	o__Burkholderiales	94.41	0.15
Taylorella asinigenitalis		GCF_000226625.1	c__Betaproteobacteria	99.51	0
Taylorella equigenitalis		GCF_000276685.1	c__Betaproteobacteria	99.01	0
Thiomonas arsenitoxydans		GCF_000092605.1	c__Betaproteobacteria	100	0
Thiomonas intermedia		GCF_002028405.1	c__Betaproteobacteria	100	0
Trinickia sp.		GCF_005280735.1	o__Burkholderiales	99.95	1.12
Undibacterium parvum		GCF_003955735.1	o__Burkholderiales	99.46	0.7
Undibacterium sp.		GCF_009937955.1	o__Burkholderiales	99.89	1.15
Undibacterium sp.		GCF_009937975.1	o__Burkholderiales	99.2	1.94
Variovorax boronicumulans		GCF_002291405.1	o__Burkholderiales	99.41	0.67
Variovorax paradoxus		GCF_000023345.1	o__Burkholderiales	100	0
Variovorax paradoxus		GCF_000184745.1	o__Burkholderiales	100	0
Variovorax paradoxus		GCF_000463015.1	o__Burkholderiales	100	0.47
Variovorax paradoxus		GCF_009755665.1	o__Burkholderiales	100	0
Variovorax sp.		GCF_001577265.1	o__Burkholderiales	100	0.39
Variovorax sp.		GCF_014843395.1	o__Burkholderiales	100	0.59
Variovorax sp.		GCF_003019815.1	o__Burkholderiales	99.53	0.53
Variovorax sp.		GCF_014302995.1	o__Burkholderiales	100	0.92
Variovorax sp.		GCF_014303735.1	o__Burkholderiales	100	0.03
Variovorax sp.		GCF_017161115.1	o__Burkholderiales	100	0.99
Variovorax sp.		GCF_016806145.1	o__Burkholderiales	99.89	0.7
Xylophilus rhododendri		GCF_009906855.1	o__Burkholderiales	98.64	0.16

## Sheet: C. RSSC (n=636)
Species	Strain Name	NCBI Accession	Phylotype	Location (Country)	Citation	CheckM Marker Lineage	CheckM Completeness	CheckM Contamination
Ralstonia solanacearum	01020AS_UW437	GCA_023076535.1	IIB	Australia	Dewberry and Sharma 2024, https://apsjournals.apsnet.org/doi/10.1094/PHYTO-06-24-0187-R	f__Burkholderiaceae	99.94	0.56
Ralstonia solanacearum	077-080_1	GCA_039692545.1	IIB	Ecuador	Ramirez et al, in prep	f__Burkholderiaceae	99.89	0.57
Ralstonia pseudosolanacearum	202	GCF_011290465.1	I	China	Unpublished by: Guangdong Academy of Agricultural Science Crops Research Institute	f__Burkholderiaceae	99.94	0
Ralstonia pseudosolanacearum	203	GCF_011290445.1	I	China	Unpublished by: Guangdong Academy of Agricultural Science Crops Research Institute	f__Burkholderiaceae	99.94	0
Ralstonia pseudosolanacearum	204	GCF_011290425.1	I	China	Unpublished by: Guangdong Academy of Agricultural Science Crops Research Institute	f__Burkholderiaceae	99.94	0
Ralstonia solanacearum	23-10BR_UW349	GCF_000749995.1	IIB	Brazil	Dewberry and Sharma 2024, https://apsjournals.apsnet.org/doi/10.1094/PHYTO-06-24-0187-R	f__Burkholderiaceae	99.48	0.25
Ralstonia solanacearum	25-2SP_UW350	GCA_023076775.1	IIA	Brazil	Dewberry and Sharma 2024, https://apsjournals.apsnet.org/doi/10.1094/PHYTO-06-24-0187-R	f__Burkholderiaceae	99.94	0.46
Ralstonia pseudosolanacearum	362200	GCF_015999365.1	I	China	Chen et al. 2021 https://link.springer.com/article/10.1186/s12866-021-02157-7	f__Burkholderiaceae	99.94	0.24
Ralstonia solanacearum	40-4SP_UW354	GCA_023076695.1	IIB	Brazil	Dewberry and Sharma 2024, https://apsjournals.apsnet.org/doi/10.1094/PHYTO-06-24-0187-R	f__Burkholderiaceae	99.94	0.56
Ralstonia solanacearum	68_2	GCA_039693335.1	IIB	Ecuador	Unpublished by: Universidad San Francisco de Quito	f__Burkholderiaceae	99.94	0.57
Ralstonia syzygii	A2-HRMARDI	GCF_002012345.1	IV	Malaysia	Badrun et al. 2017 https://doi.org/10.1128/genomeA.00408-17	f__Burkholderiaceae	99.48	0
Ralstonia syzygii	ACH732_UW629	GCA_023075575.1	IV	Australia	Dewberry and Sharma 2024, https://apsjournals.apsnet.org/doi/10.1094/PHYTO-06-24-0187-R	f__Burkholderiaceae	99.94	0.69
Ralstonia solanacearum	AN-7200	GCF_041276365.1	IIA	Mexico	Unpublished by: Universidad Politecnica del Estado de Morelos	f__Burkholderiaceae	99.94	0.46
Ralstonia solanacearum	AW1_UW701	GCA_023075295.1	IIC	UnitedStates	Dewberry and Sharma 2024, https://apsjournals.apsnet.org/doi/10.1094/PHYTO-06-24-0187-R	f__Burkholderiaceae	99.94	0.46
Ralstonia solanacearum	B106	GCF_028177365.1	IIA	Brazil	Ariute et al. 2023 https://www.mdpi.com/2076-2607/11/4/954	f__Burkholderiaceae	99.94	0.46
Ralstonia pseudosolanacearum	B12_UW797	GCA_023075095.1	I	Benin	Dewberry and Sharma 2024, https://apsjournals.apsnet.org/doi/10.1094/PHYTO-06-24-0187-R	f__Burkholderiaceae	99.94	0.46
Ralstonia pseudosolanacearum	B17_UW800	GCF_023075035.1	I	Benin	Dewberry and Sharma 2024, https://apsjournals.apsnet.org/doi/10.1094/PHYTO-06-24-0187-R	f__Burkholderiaceae	99.27	0.23
Ralstonia pseudosolanacearum	B2	GCF_011290405.1	I	China	Unpublished by: Guangdong Academy of Agricultural Science Crops Research Institute	f__Burkholderiaceae	99.94	0.11
Ralstonia solanacearum	B4	GCF_028177185.1	IIB	Brazil	Ariute et al. 2023 https://www.mdpi.com/2076-2607/11/4/954	f__Burkholderiaceae	99.94	0.1
Ralstonia solanacearum	B68_UW837	GCA_023074935.1	IIA	Brazil	Dewberry and Sharma 2024, https://apsjournals.apsnet.org/doi/10.1094/PHYTO-06-24-0187-R	f__Burkholderiaceae	99.94	0.46
Ralstonia solanacearum	B70_UW839	GCA_023074915.1	IIA	Brazil	Dewberry and Sharma 2024, https://apsjournals.apsnet.org/doi/10.1094/PHYTO-06-24-0187-R	f__Burkholderiaceae	99.94	0.46
Ralstonia solanacearum	B73_UW840	GCA_023074895.1	IIA	Brazil	Dewberry and Sharma 2024, https://apsjournals.apsnet.org/doi/10.1094/PHYTO-06-24-0187-R	f__Burkholderiaceae	99.94	0.46
Ralstonia solanacearum	B74	GCF_041027275.1	IIA	Brazil	Rincon-Florez et al. 2024 https://apsjournals.apsnet.org/doi/abs/10.1094/PHYTO-06-24-0190-R	f__Burkholderiaceae	99.94	0.46
Ralstonia solanacearum	B75	GCF_028177505.1	IIA	Brazil		f__Burkholderiaceae	99.94	0.46
Ralstonia solanacearum	B75	GCF_041027265.1	IIA	Brazil	Rincon-Florez et al. 2024 https://apsjournals.apsnet.org/doi/abs/10.1094/PHYTO-06-24-0190-R	f__Burkholderiaceae	99.94	0.46
Ralstonia pseudosolanacearum	B9_UW794	GCA_023075075.1	I	Benin	Dewberry and Sharma 2024, https://apsjournals.apsnet.org/doi/10.1094/PHYTO-06-24-0187-R	f__Burkholderiaceae	99.94	0
Ralstonia solanacearum	BA7	GCF_029220005.1	IIA	Grenada	Baroukh et al. 2023 https://journals.asm.org/doi/full/10.1128/msystems.00083-23	f__Burkholderiaceae	99.94	0.57
Ralstonia syzygii	BDBR229	GCF_029219945.1	IV	Indonesia	Baroukh et al. 2023 https://journals.asm.org/doi/full/10.1128/msystems.00083-23	f__Burkholderiaceae	99.48	0.11
Ralstonia pseudosolanacearum	Bg07	GCF_003256445.1	I	China	He et al. 2021 https://bsppjournals.onlinelibrary.wiley.com/doi/full/10.1111/ppa.13389	f__Burkholderiaceae	99.94	0
Ralstonia pseudosolanacearum	Bs715	GCF_024802605.1	I	SouthKorea	Jeong et al. 2023 https://journals.asm.org/doi/full/10.1128/mra.00883-22	f__Burkholderiaceae	99.94	0.07
Ralstonia pseudosolanacearum	CaRs-Mep	GCF_001855495.2	I	India	Kumar et al. 2017 https://journals.asm.org/doi/full/10.1128/genomea.01420-16	f__Burkholderiaceae	99.94	0
Ralstonia solanacearum	CCRMRs121	GCF_028177115.1	IIA	Brazil	Ariute et al. 2023 https://www.mdpi.com/2076-2607/11/4/954	f__Burkholderiaceae	99.94	0.46
Ralstonia solanacearum	CCRMRs223	GCF_028177285.1	IIA	Brazil	Ariute et al. 2023 https://www.mdpi.com/2076-2607/11/4/954	f__Burkholderiaceae	99.94	0.46
Ralstonia solanacearum	CCRMRs279	GCF_028177485.1	IIA	Brazil	Ariute et al. 2023 https://www.mdpi.com/2076-2607/11/4/954	f__Burkholderiaceae	99.94	0.46
Ralstonia solanacearum	CCRMRs283	GCF_028177305.1	IIB	Brazil	Ariute et al. 2023 https://www.mdpi.com/2076-2607/11/4/954	f__Burkholderiaceae	99.94	0.57
Ralstonia solanacearum	CCRMRs286	GCF_028177125.1	IIB	Brazil	Ariute et al. 2023 https://www.mdpi.com/2076-2607/11/4/954	f__Burkholderiaceae	99.94	0.57
Ralstonia solanacearum	CCRMRs287	GCF_014210375.1	IIB	Brazil	Pais et al. 2021 https://www.scielo.br/j/gmb/a/x6WppGCvrgPS8xk9vNBp6kk/#	f__Burkholderiaceae	99.48	0.57
Ralstonia solanacearum	CCRMRs294	GCF_028177135.1	IIB	Brazil	Ariute et al. 2023 https://www.mdpi.com/2076-2607/11/4/954	f__Burkholderiaceae	99.94	0.57
Ralstonia solanacearum	CCRMRs302	GCF_028177325.1	IIA	Brazil	Ariute et al. 2023 https://www.mdpi.com/2076-2607/11/4/954	f__Burkholderiaceae	99.94	0.46
Ralstonia solanacearum	CCRMRs314	GCF_028177375.1	IIA	Brazil	Ariute et al. 2023 https://www.mdpi.com/2076-2607/11/4/954	f__Burkholderiaceae	99.94	0.46
Ralstonia solanacearum	CCRMRs317	GCF_028177545.1	IIB	Brazil	Ariute et al. 2023 https://www.mdpi.com/2076-2607/11/4/954	f__Burkholderiaceae	99.94	0.57
Ralstonia solanacearum	CCRMRs339	GCF_028177105.1	IIA	Brazil	Ariute et al. 2023 https://www.mdpi.com/2076-2607/11/4/954	f__Burkholderiaceae	99.94	0.46
Ralstonia solanacearum	CCRMRs91	GCF_028177635.1	IIA	Brazil	Ariute et al. 2023 https://www.mdpi.com/2076-2607/11/4/954	f__Burkholderiaceae	99.94	0.46
Ralstonia solanacearum	CFBP1416	GCF_000825925.2	IIB	CostaRica	Ailloud et al. 2015 https://bmcgenomics.biomedcentral.com/articles/10.1186/s12864-015-1474-8	f__Burkholderiaceae	96.55	0.1
Ralstonia solanacearum	CFBP2957	GCF_029220025.1	IIA	FrenchWestIndies	Remenant et al. 2010, https://bmcgenomics.biomedcentral.com/articles/10.1186/1471-2164-11-379	f__Burkholderiaceae	99.94	0.69
Ralstonia solanacearum	CFBP3858	GCF_001373335.1	IIB	Netherlands	Lefeuvre et al. 2013 https://journals.plos.org/plosone/article?id=10.1371/journal.pone.0063155	f__Burkholderiaceae	96.29	0.56
Ralstonia syzygii	CFBP6727_UW736	GCA_023075255.1	IV	Indonesia	Dewberry and Sharma 2024, https://apsjournals.apsnet.org/doi/10.1094/PHYTO-06-24-0187-R	f__Burkholderiaceae	99.94	0.23
Ralstonia solanacearum	CFBP6783	GCF_001644815.1	IIB	FrenchWestIndies	Bocsanczy et al. 2017 https://www.frontiersin.org/journals/plant-science/articles/10.3389/fpls.2017.01565/full	f__Burkholderiaceae	99.79	1.12
Ralstonia solanacearum	CFBP7029_UW665	GCA_023075495.1	IIB	Cameroon	Dewberry and Sharma 2024, https://apsjournals.apsnet.org/doi/10.1094/PHYTO-06-24-0187-R	f__Burkholderiaceae	99.94	0.56
Ralstonia solanacearum	CFBP8697	GCF_009832785.1	IIB	Iran	Sedighian et al. 2020 https://apsjournals.apsnet.org/doi/full/10.1094/MPMI-02-20-0026-A	f__Burkholderiaceae	96.32	0.56
Ralstonia solanacearum	CIAT-078	GCF_012562465.1	IIB	Colombia	Lopez-Alvarez et al. 2020 https://journals.asm.org/doi/full/10.1128/mra.00448-20	f__Burkholderiaceae	99.68	0.46
Ralstonia solanacearum	CIP120	GCF_001644795.1	IIA	Peru	Bocsanczy et al. 2017 https://www.frontiersin.org/journals/plant-science/articles/10.3389/fpls.2017.01565/full	f__Burkholderiaceae	99.94	0.69
Ralstonia solanacearum	CIP167_UW484	GCA_023076075.1	IIB	Peru	Dewberry and Sharma 2024, https://apsjournals.apsnet.org/doi/10.1094/PHYTO-06-24-0187-R	f__Burkholderiaceae	99.94	0.56
Ralstonia solanacearum	CIP172_UW458	GCA_023076355.1	IIB	Peru	Dewberry and Sharma 2024, https://apsjournals.apsnet.org/doi/10.1094/PHYTO-06-24-0187-R	f__Burkholderiaceae	99.94	0.56
Ralstonia solanacearum	CIP177_UW485	GCA_023076095.1	IIB	Peru	Dewberry and Sharma 2024, https://apsjournals.apsnet.org/doi/10.1094/PHYTO-06-24-0187-R	f__Burkholderiaceae	99.94	0.25
Ralstonia solanacearum	CIP214_UW488	GCA_023076055.1	IIB	Peru	Dewberry and Sharma 2024, https://apsjournals.apsnet.org/doi/10.1094/PHYTO-06-24-0187-R	f__Burkholderiaceae	99.94	0.1
Ralstonia solanacearum	CIP217_UW462	GCA_023076295.1	IIB	Brazil	Dewberry and Sharma 2024, https://apsjournals.apsnet.org/doi/10.1094/PHYTO-06-24-0187-R	f__Burkholderiaceae	99.94	0.1
Ralstonia solanacearum	CIP221_UW464	GCA_023076415.1	IIB	Brazil	Dewberry and Sharma 2024, https://apsjournals.apsnet.org/doi/10.1094/PHYTO-06-24-0187-R	f__Burkholderiaceae	99.94	0.1
Ralstonia solanacearum	CIP238_UW490	GCA_023076135.1	IIB	Chile	Dewberry and Sharma 2024, https://apsjournals.apsnet.org/doi/10.1094/PHYTO-06-24-0187-R	f__Burkholderiaceae	99.94	0.56
Ralstonia solanacearum	CIP239_UW469	GCA_023076255.1	IIA	Brazil	Dewberry and Sharma 2024, https://apsjournals.apsnet.org/doi/10.1094/PHYTO-06-24-0187-R	f__Burkholderiaceae	99.94	0.61
Ralstonia solanacearum	CIP240_RUN482_UW692	GCA_023075335.1	IIB	Brazil	Dewberry and Sharma 2024, https://apsjournals.apsnet.org/doi/10.1094/PHYTO-06-24-0187-R	f__Burkholderiaceae	99.6	0.68
Ralstonia solanacearum	CIP240_UW470	GCA_023076235.1	IIB	Brazil	Dewberry and Sharma 2024, https://apsjournals.apsnet.org/doi/10.1094/PHYTO-06-24-0187-R	f__Burkholderiaceae	99.94	0.22
Ralstonia solanacearum	CIP258_UW448	GCA_023076435.1	IIB	Burundi	Dewberry and Sharma 2024, https://apsjournals.apsnet.org/doi/10.1094/PHYTO-06-24-0187-R	f__Burkholderiaceae	99.94	0.56
Ralstonia solanacearum	CIP259_UW449	GCA_023076485.1	IIB	Burundi	Dewberry and Sharma 2024, https://apsjournals.apsnet.org/doi/10.1094/PHYTO-06-24-0187-R	f__Burkholderiaceae	99.94	0.56
Ralstonia pseudosolanacearum	CIP264_UW503	GCF_023075905.1	I	Indonesia	Dewberry and Sharma 2024, https://apsjournals.apsnet.org/doi/10.1094/PHYTO-06-24-0187-R	f__Burkholderiaceae	99.94	0
Ralstonia solanacearum	CIP265_UW504	GCA_023075895.1	IIB	Indonesia	Dewberry and Sharma 2024, https://apsjournals.apsnet.org/doi/10.1094/PHYTO-06-24-0187-R	f__Burkholderiaceae	99.94	0.56
Ralstonia pseudosolanacearum	CIP266_UW505	GCF_023075875.1	I	Indonesia	Dewberry and Sharma 2024, https://apsjournals.apsnet.org/doi/10.1094/PHYTO-06-24-0187-R	f__Burkholderiaceae	99.94	0
Ralstonia solanacearum	CIP282_UW489	GCA_023076035.1	IIB	Chile	Dewberry and Sharma 2024, https://apsjournals.apsnet.org/doi/10.1094/PHYTO-06-24-0187-R	f__Burkholderiaceae	99.94	0.56
Ralstonia pseudosolanacearum	CIP296_UW472	GCF_023076195.1	III	Nigeria		f__Burkholderiaceae	99.94	0.56
Ralstonia solanacearum	CIP300_UW473	GCA_023076215.1	IIB	Peru	Dewberry and Sharma 2024, https://apsjournals.apsnet.org/doi/10.1094/PHYTO-06-24-0187-R	f__Burkholderiaceae	99.94	0.46
Ralstonia pseudosolanacearum	CIP301	SAMN27356609	I	Peru	Greenrod et al. 2022 https://bmcgenomics.biomedcentral.com/articles/10.1186/s12864-022-08909-7	f__Burkholderiaceae	99.94	0
Ralstonia solanacearum	CIP302_UW492	GCA_023075995.1	IIB	Peru	Dewberry and Sharma 2024, https://apsjournals.apsnet.org/doi/10.1094/PHYTO-06-24-0187-R	f__Burkholderiaceae	99.94	0.22
Ralstonia solanacearum	CIP309_UW494	GCA_023075975.1	IIB	Colombia	Dewberry and Sharma 2024, https://apsjournals.apsnet.org/doi/10.1094/PHYTO-06-24-0187-R	f__Burkholderiaceae	99.94	0.22
Ralstonia pseudosolanacearum	CIP365_UW642	GCF_023075535.1	I	Philippines	Dewberry and Sharma 2024, https://apsjournals.apsnet.org/doi/10.1094/PHYTO-06-24-0187-R	f__Burkholderiaceae	99.94	0.23
Ralstonia solanacearum	CIP61_UW451	GCA_023076455.1	IIB	Peru	Dewberry and Sharma 2024, https://apsjournals.apsnet.org/doi/10.1094/PHYTO-06-24-0187-R	f__Burkholderiaceae	99.94	0.25
Ralstonia solanacearum	CIP77_UW452	GCA_023076475.1	IIA	Peru	Dewberry and Sharma 2024, https://apsjournals.apsnet.org/doi/10.1094/PHYTO-06-24-0187-R	f__Burkholderiaceae	99.94	0.46
Ralstonia solanacearum	CIP9_UW476	GCA_023076155.1	IIB	CostaRica	Dewberry and Sharma 2024, https://apsjournals.apsnet.org/doi/10.1094/PHYTO-06-24-0187-R	f__Burkholderiaceae	99.94	0.1
Ralstonia solanacearum	CIP90_UW274	GCA_023076975.1	IIB	CostaRica	Dewberry and Sharma 2024, https://apsjournals.apsnet.org/doi/10.1094/PHYTO-06-24-0187-R	f__Burkholderiaceae	99.94	0.56
Ralstonia pseudosolanacearum	Cm01	GCF_023130835.1	I	China	He et al. 2021 https://bsppjournals.onlinelibrary.wiley.com/doi/full/10.1111/ppa.13389	f__Burkholderiaceae	99.94	0
Ralstonia pseudosolanacearum	CMR15	GCF_000427195.1	III	Cameroon	Remenant et al. 2010, https://bmcgenomics.biomedcentral.com/articles/10.1186/1471-2164-11-379	f__Burkholderiaceae	99.94	0.46
Ralstonia pseudosolanacearum	Cq01	GCF_003256425.1	I	China	He et al. 2021 https://bsppjournals.onlinelibrary.wiley.com/doi/full/10.1111/ppa.13389	f__Burkholderiaceae	99.94	0
Ralstonia pseudosolanacearum	Cq05	GCF_030124305.1	I	China	Peng et al. 2024 https://journals.asm.org/doi/full/10.1128/mbio.00619-24	f__Burkholderiaceae	99.94	0
Ralstonia pseudosolanacearum	CQPS-1	GCF_002220465.1	I	China	Liu et al. 2017 https://www.frontiersin.org/journals/microbiology/articles/10.3389/fmicb.2017.00974/full	f__Burkholderiaceae	99.25	0.23
Ralstonia pseudosolanacearum	Cw717	GCF_025859515.1	I	SouthKorea	Unpublished by: National Institute of Agricultural Science, RDA	f__Burkholderiaceae	99.94	0
Ralstonia pseudosolanacearum	DGBBC1138_UW685	GCF_023075375.1	III	Guinea	Dewberry and Sharma 2024, https://apsjournals.apsnet.org/doi/10.1094/PHYTO-06-24-0187-R	f__Burkholderiaceae	99.94	0.56
Ralstonia pseudosolanacearum	Ec03	GCF_023130775.1	I	China	He et al. 2021 https://bsppjournals.onlinelibrary.wiley.com/doi/full/10.1111/ppa.13389	f__Burkholderiaceae	99.94	0.92
Ralstonia pseudosolanacearum	EN1	GCA_040429625.1	I	China	Unpublished by: Huazhong Agriculture University	f__Burkholderiaceae	99.94	0
Ralstonia pseudosolanacearum	Ep08	GCF_023130815.1	I	China	He et al. 2021 https://bsppjournals.onlinelibrary.wiley.com/doi/full/10.1111/ppa.13389	f__Burkholderiaceae	99.48	0
Ralstonia pseudosolanacearum	EP1	GCF_001891105.1	I	China	Li et al. 2016 https://www.frontiersin.org/journals/microbiology/articles/10.3389/fmicb.2016.01719/full	f__Burkholderiaceae	99.94	0
Ralstonia solanacearum	EURS58	SAMN27356481	IIB	Belgium	Greenrod et al. 2022 https://bmcgenomics.biomedcentral.com/articles/10.1186/s12864-022-08909-7	f__Burkholderiaceae	99.94	0.56
Ralstonia pseudosolanacearum	FJ1003	GCF_020923475.1	I	China	Chen et al. 2022 https://www.frontiersin.org/journals/genetics/articles/10.3389/fgene.2022.966092/full	f__Burkholderiaceae	99.94	0
Ralstonia pseudosolanacearum	FJAT-1458	GCF_001887535.1	I	China	Chen et al. 2019 http://doi.org/10.11648/j.bio.20200803.13	f__Burkholderiaceae	99.94	0.11
Ralstonia pseudosolanacearum	FJAT-91	GCF_002155245.1	I	China	Chen et al. 2017 https://journals.asm.org/doi/full/10.1128/genomea.00900-17	f__Burkholderiaceae	99.94	0.46
Ralstonia pseudosolanacearum	FJAT1303.F1	GCF_013306955.1	I	China	Unpublished; Sequenced by Fujian Academy of Agricultural Sciences	f__Burkholderiaceae	99.94	0
Ralstonia pseudosolanacearum	FJAT1452.F1	GCF_013306875.1	I	China	Unpublished; Sequenced by Fujian Academy of Agricultural Sciences	f__Burkholderiaceae	99.94	0
Ralstonia pseudosolanacearum	FJAT1463.F1	GCF_013306805.1	I	China	Unpublished; Sequenced by Fujian Academy of Agricultural Sciences	f__Burkholderiaceae	99.94	0.11
Ralstonia pseudosolanacearum	FJAT15244.F1	GCF_013306745.1	I	China	Unpublished; Sequenced by Fujian Academy of Agricultural Sciences	f__Burkholderiaceae	99.94	0
Ralstonia pseudosolanacearum	FJAT15252.F1	GCF_013306515.1	I	China	Unpublished; Sequenced by Fujian Academy of Agricultural Sciences	f__Burkholderiaceae	99.94	0.11
Ralstonia pseudosolanacearum	FJAT15304.F1	GCF_013306455.1	I	China	Unpublished; Sequenced by Fujian Academy of Agricultural Sciences	f__Burkholderiaceae	99.94	0
Ralstonia pseudosolanacearum	FJAT15340.F1	GCF_013306415.1	I	China	Unpublished; Sequenced by Fujian Academy of Agricultural Sciences	f__Burkholderiaceae	99.94	0
Ralstonia pseudosolanacearum	FJAT15353.F1	GCF_013306355.1	I	China	Unpublished; Sequenced by Fujian Academy of Agricultural Sciences	f__Burkholderiaceae	99.94	0
Ralstonia pseudosolanacearum	FJAT442.F1	GCF_013306295.1	I	China	Unpublished; Sequenced by Fujian Academy of Agricultural Sciences	f__Burkholderiaceae	99.94	0
Ralstonia pseudosolanacearum	FJAT445.F1	GCF_013306255.1	I	China	Unpublished; Sequenced by Fujian Academy of Agricultural Sciences	f__Burkholderiaceae	99.94	0
Ralstonia pseudosolanacearum	FJAT448.F1	GCF_013306205.1	I	China	Unpublished; Sequenced by Fujian Academy of Agricultural Sciences	f__Burkholderiaceae	99.94	0.11
Ralstonia pseudosolanacearum	FJAT454.F1	GCF_013306095.1	I	China	Unpublished; Sequenced by Fujian Academy of Agricultural Sciences	f__Burkholderiaceae	99.94	0.11
Ralstonia pseudosolanacearum	Fm03	GCF_003256405.1	I	China	He et al. 2021 https://bsppjournals.onlinelibrary.wiley.com/doi/full/10.1111/ppa.13389	f__Burkholderiaceae	99.92	0
Ralstonia pseudosolanacearum	Gazipur 4	GCF_049860735.1	I	Bangladesh	This study	f__Burkholderiaceae	99.94	2.42
Ralstonia pseudosolanacearum	Gazipur 5	GCF_049860725.1	I	Bangladesh	This study	f__Burkholderiaceae	99.94	0
Ralstonia pseudosolanacearum	GBBC3080	GCA_040183095.1	I	Belgium	Unpublished by: Institute for Agricultural, Fisheries and Food Research (ILVO)	f__Burkholderiaceae	99.94	0
Ralstonia pseudosolanacearum	gd-2	GCA_037956285.1	I	China	Xiao et al. 2024 doi.org/10.3389/fmicb.2024.1335081	f__Burkholderiaceae	99.94	0.11
Ralstonia solanacearum	GEO_304	GCF_002894775.1	IIB	Georgia	Unpublished; Sequenced by NCDC Lugar Center	f__Burkholderiaceae	99.94	0.56
Ralstonia solanacearum	GEO_55	GCF_002894845.1	IIB	Georgia	Unpublished; Sequenced by NCDC Lugar Center	f__Burkholderiaceae	99.94	0.56
Ralstonia solanacearum	GEO_57	GCF_002029885.1	IIB	Georgia	Kotorashvili et al. 2017 https://journals.asm.org/doi/full/10.1128/genomea.00480-17	f__Burkholderiaceae	99.71	0.56
Ralstonia solanacearum	GEO_81	GCF_002894785.1	IIB	Georgia	Unpublished; Sequenced by NCDC Lugar Center	f__Burkholderiaceae	99.94	0.56
Ralstonia solanacearum	GEO_96	GCF_002029895.1	IIB	Georgia	Kotorashvili et al. 2017 https://journals.asm.org/doi/full/10.1128/genomea.00480-17	f__Burkholderiaceae	99.94	0.56
Ralstonia solanacearum	GEO_99	GCF_002029865.1	IIB	Georgia	Kotorashvili et al. 2017 https://journals.asm.org/doi/full/10.1128/genomea.00480-17	f__Burkholderiaceae	99.94	0.56
Ralstonia pseudosolanacearum	Gg01	GCF_023130765.1	I	China	He et al. 2021 https://bsppjournals.onlinelibrary.wiley.com/doi/full/10.1111/ppa.13389	f__Burkholderiaceae	99.94	0
Ralstonia pseudosolanacearum	Gj707	GCF_025859615.1	I	SouthKorea	Unpublished by: National Institute of Agricultural Science, RDA	f__Burkholderiaceae	99.94	0
Ralstonia pseudosolanacearum	GMI1000	GCF_000009125.1	I	FrenchGuiana	Salanoubat et al. 2002 https://www.nature.com/articles/415497a	f__Burkholderiaceae	99.94	0
Ralstonia pseudosolanacearum	HA4-1	GCF_003999715.1	I	China	Tan et al. 2019 https://www.frontiersin.org/journals/microbiology/articles/10.3389/fmicb.2019.01893/full	f__Burkholderiaceae	99.8	0
Ralstonia solanacearum	IBSBF1503	GCF_001587155.1	IIB	Brazil	Ailloud et al. 2016 https://peerj.com/articles/1549/	f__Burkholderiaceae	99.94	0.57
Ralstonia solanacearum	IBSBF1900	GCF_001373275.1	IIA	Brazil	Ailloud et al. 2015 https://bmcgenomics.biomedcentral.com/articles/10.1186/s12864-015-1474-8	f__Burkholderiaceae	97.8	0.46
Ralstonia solanacearum	IBSBF2001_UW756	GCA_023075135.1	IIB	Brazil	Dewberry and Sharma 2024, https://apsjournals.apsnet.org/doi/10.1094/PHYTO-06-24-0187-R	f__Burkholderiaceae	99.94	0.1
Ralstonia solanacearum	IPO0738	GCF_015910785.1	IIB		Unpublished by: Wageningen Plant Research	f__Burkholderiaceae	99.94	0.56
Ralstonia solanacearum	IPO1609_UW550	GCA_023075825.1	IIB	Netherlands	Dewberry and Sharma 2024, https://apsjournals.apsnet.org/doi/10.1094/PHYTO-06-24-0187-R	f__Burkholderiaceae	99.48	0.56
Ralstonia solanacearum	IPO1752	GCF_015911935.1	IIB		Unpublished by: Wageningen Plant Research	f__Burkholderiaceae	99.94	0.56
Ralstonia solanacearum	IPO1804	GCF_015911895.1	IIB	Netherlands	Unpublished by: Wageningen Plant Research	f__Burkholderiaceae	99.94	0.56
Ralstonia solanacearum	IPO1805	GCF_015911875.1	IIB	Netherlands	Unpublished by: Wageningen Plant Research	f__Burkholderiaceae	99.94	0.56
Ralstonia solanacearum	IPO1806	GCF_015911905.1	IIB	Netherlands	Unpublished by: Wageningen Plant Research	f__Burkholderiaceae	99.94	0.56
Ralstonia solanacearum	IPO1808	GCF_015911835.1	IIB	Netherlands	Unpublished by: Wageningen Plant Research	f__Burkholderiaceae	99.94	0.56
Ralstonia solanacearum	IPO1828	GCF_015911795.1	IIB		Unpublished by: Wageningen Plant Research	f__Burkholderiaceae	99.94	0.56
Ralstonia solanacearum	K60	GCF_002251695.1	IIC	UnitedStates	Hayes et al. 2017 https://journals.asm.org/doi/full/10.1128/genomea.01088-17	f__Burkholderiaceae	99.94	0.46
Ralstonia pseudosolanacearum	KACC10709	GCF_001708525.1	I	SouthKorea	Unpublished by: Seoul National University	f__Burkholderiaceae	99.94	0
Ralstonia syzygii	KACC10722	GCF_001586135.1	IV	SouthKorea	Unpublished by: Seoul National University	f__Burkholderiaceae	99.94	0.07
Ralstonia solanacearum	KE055	GCF_036628455.1	IIC	Kenya	Mary Mwangi (CIP), unpublished	f__Burkholderiaceae	99.94	0.46
Ralstonia pseudosolanacearum	KE056	GCF_036628435.1	III	Kenya	Mary Mwangi (CIP), unpublished	f__Burkholderiaceae	99.94	0.87
Ralstonia pseudosolanacearum	KE100	GCF_036628335.1	I	Kenya	Mary Mwangi (CIP), unpublished	f__Burkholderiaceae	99.94	0.61
Ralstonia pseudosolanacearum	KE101	GCF_036628395.1	I	Kenya	Mary Mwangi (CIP), unpublished	f__Burkholderiaceae	99.94	0
Ralstonia solanacearum	KE449	GCF_036628355.1	IIB	Kenya	Mary Mwangi (CIP), unpublished	f__Burkholderiaceae	99.94	0.6
Ralstonia solanacearum	KE711	GCF_036628415.1	IIB	Kenya	Mary Mwangi (CIP), unpublished	f__Burkholderiaceae	99.94	0.56
Ralstonia pseudosolanacearum	Lallmahomed13	GCF_015912385.1	I		Unpublished by: Wageningen Plant Research	f__Burkholderiaceae	99.88	0.46
Ralstonia pseudosolanacearum	Lallmahomed16	GCF_015912335.1	I		Unpublished by: Wageningen Plant Research	f__Burkholderiaceae	99.94	0.61
Ralstonia pseudosolanacearum	Lallmahomed30	GCF_015912315.1	I		Unpublished by: Wageningen Plant Research	f__Burkholderiaceae	99.94	0.46
Ralstonia pseudosolanacearum	Lallmahomed54	GCF_015912355.1	I		Unpublished by: Wageningen Plant Research	f__Burkholderiaceae	99.94	0.46
Ralstonia pseudosolanacearum	Lallmahomed59	GCF_015912285.1	I		Unpublished by: Wageningen Plant Research	f__Burkholderiaceae	99.89	0.76
Ralstonia pseudosolanacearum	Lallmahomed66	GCF_015912275.1	I		Unpublished by: Wageningen Plant Research	f__Burkholderiaceae	99.88	0
Ralstonia pseudosolanacearum	Lallmahomed7	GCF_015912375.1	I		Unpublished by: Wageningen Plant Research	f__Burkholderiaceae	99.89	0.46
Ralstonia pseudosolanacearum	Lallmahomed72	GCF_015912245.1	I		Unpublished by: Wageningen Plant Research	f__Burkholderiaceae	99.79	0
Ralstonia syzygii	LLRS-1	GCF_018243215.1	IV	China	Lu et al. 2021 https://apsjournals.apsnet.org/doi/full/10.1094/PHYTO-04-21-0138-A	f__Burkholderiaceae	99.94	0.07
Ralstonia syzygii	LMG10661	GCF_919592095.1	IV	Indonesia	Unpublished by: LM-UGent	f__Burkholderiaceae	99.48	0.11
Ralstonia solanacearum	LNPV14-25_UW523	GCA_023075835.1	IIB	France	Dewberry and Sharma 2024, https://apsjournals.apsnet.org/doi/10.1094/PHYTO-06-24-0187-R	f__Burkholderiaceae	99.94	0.56
Ralstonia syzygii	MAFF211271	GCA_037101365.1	IV	Japan	Rana et al. 2024 https://journals.asm.org/doi/full/10.1128/mra.00483-24	f__Burkholderiaceae	99.94	0.07
Ralstonia pseudosolanacearum	MAFF211471	GCF_015097935.1	I	Japan	Hasan et al. 2023 https://journals.asm.org/doi/full/10.1128/mra.01298-22	f__Burkholderiaceae	99.94	0
Ralstonia pseudosolanacearum	MAFF211472	GCF_015698345.1	I	Japan	Iiyama et al. 2021 https://journals.asm.org/doi/full/10.1128/mra.01303-20	f__Burkholderiaceae	99.94	0
Ralstonia pseudosolanacearum	MAFF211479	GCF_015698365.1	I	Japan	Iiyama et al. 2021 https://journals.asm.org/doi/full/10.1128/mra.01303-20	f__Burkholderiaceae	99.94	0
Ralstonia pseudosolanacearum	MAFF211491	GCF_015098255.1	I	Japan	Hasan et al. 2023 https://journals.asm.org/doi/full/10.1128/mra.01298-22	f__Burkholderiaceae	99.94	0.11
Ralstonia pseudosolanacearum	MAFF211519	GCA_037101315.1	I	Japan	Rana et al. 2024 https://journals.asm.org/doi/full/10.1128/mra.00483-24	f__Burkholderiaceae	99.94	0
Ralstonia pseudosolanacearum	MAFF211520	GCA_037101325.1	I	Japan	Rana et al. 2024 https://journals.asm.org/doi/full/10.1128/mra.00483-24	f__Burkholderiaceae	99.94	0
Ralstonia pseudosolanacearum	MAFF211521	GCA_037101335.1	I	Japan	Rana et al. 2024 https://journals.asm.org/doi/full/10.1128/mra.00483-24	f__Burkholderiaceae	99.94	0
Ralstonia pseudosolanacearum	MAFF241647	GCF_015098595.1	I		Hasan et al. 2023 https://journals.asm.org/doi/full/10.1128/mra.01298-22	f__Burkholderiaceae	99.94	0.46
Ralstonia pseudosolanacearum	MAFF241648	GCF_015098755.1	I		Hasan et al. 2023 https://journals.asm.org/doi/full/10.1128/mra.01298-22	f__Burkholderiaceae	99.94	0.23
Ralstonia pseudosolanacearum	MAFF301069	GCA_037101355.1	I	Japan	Rana et al. 2024 https://journals.asm.org/doi/full/10.1128/mra.00483-24	f__Burkholderiaceae	99.85	0
Ralstonia pseudosolanacearum	MAFF301524	GCA_037101345.1	I	Japan	Rana et al. 2024 https://journals.asm.org/doi/full/10.1128/mra.00483-24	f__Burkholderiaceae	99.94	0
Ralstonia syzygii	MAFF301552_UW651	GCA_023075435.1	IV	Japan	Dewberry and Sharma 2024, https://apsjournals.apsnet.org/doi/10.1094/PHYTO-06-24-0187-R	f__Burkholderiaceae	99.94	0.07
Ralstonia syzygii	MAFF301558_UW652	GCA_023075455.1	IV	Japan	Dewberry and Sharma 2024, https://apsjournals.apsnet.org/doi/10.1094/PHYTO-06-24-0187-R	f__Burkholderiaceae	99.94	0.07
Ralstonia pseudosolanacearum	MAFF301560	GCF_015098475.1	I	Japan	Hasan et al. 2023 https://journals.asm.org/doi/full/10.1128/mra.01298-22	f__Burkholderiaceae	99.94	0
Ralstonia pseudosolanacearum	MAFF311693	GCF_015698385.1	I		Iiyama et al. 2021 https://journals.asm.org/doi/full/10.1128/mra.01303-20	f__Burkholderiaceae	99.94	0
Ralstonia solanacearum	MolK2	GCF_029219985.1	IIB	Philippines	Baroukh et al. 2023 https://journals.asm.org/doi/full/10.1128/msystems.00083-23	f__Burkholderiaceae	99.94	0.1
Ralstonia solanacearum	NAK159	GCF_015911395.1	IIB	Netherlands	Unpublished by: Wageningen Plant Research	f__Burkholderiaceae	99.94	0.56
Ralstonia solanacearum	NAK161	GCF_015911355.1	IIB	Netherlands	Unpublished by: Wageningen Plant Research	f__Burkholderiaceae	99.94	0.56
Ralstonia solanacearum	NAK162	GCF_015911305.1	IIB	Netherlands	Unpublished by: Wageningen Plant Research	f__Burkholderiaceae	99.94	0.56
Ralstonia solanacearum	NAK163	GCF_015911295.1	IIB	Netherlands	Unpublished by: Wageningen Plant Research	f__Burkholderiaceae	99.94	0.56
Ralstonia solanacearum	NAK164	GCF_015911255.1	IIB	Netherlands	Unpublished by: Wageningen Plant Research	f__Burkholderiaceae	99.94	0.56
Ralstonia solanacearum	NAK166	GCF_015911275.1	IIB	Netherlands	Unpublished by: Wageningen Plant Research	f__Burkholderiaceae	99.94	0.56
Ralstonia solanacearum	NAK170	GCF_015911215.1	IIB	Netherlands	Unpublished by: Wageningen Plant Research	f__Burkholderiaceae	99.94	0.56
Ralstonia solanacearum	NAK180	GCF_015911195.1	IIB	Netherlands	Unpublished by: Wageningen Plant Research	f__Burkholderiaceae	99.94	0.56
Ralstonia solanacearum	NAK198	GCF_015911205.1	IIB	Netherlands	Unpublished by: Wageningen Plant Research	f__Burkholderiaceae	99.94	0.56
Ralstonia solanacearum	NAK199	GCF_015911165.1	IIB	Netherlands	Unpublished by: Wageningen Plant Research	f__Burkholderiaceae	99.94	0.56
Ralstonia solanacearum	NAK201	GCF_015911155.1	IIB	Netherlands	Unpublished by: Wageningen Plant Research	f__Burkholderiaceae	99.94	0.56
Ralstonia solanacearum	NAK202	GCF_015911115.1	IIB	Netherlands	Unpublished by: Wageningen Plant Research	f__Burkholderiaceae	99.94	0.56
Ralstonia solanacearum	NAK204	GCF_015911055.1	IIB	Netherlands	Unpublished by: Wageningen Plant Research	f__Burkholderiaceae	99.94	0.56
Ralstonia solanacearum	NAK210	GCF_015911095.1	IIB	Netherlands	Unpublished by: Wageningen Plant Research	f__Burkholderiaceae	99.94	0.56
Ralstonia solanacearum	NAK213	GCF_015911075.1	IIB	Netherlands	Unpublished by: Wageningen Plant Research	f__Burkholderiaceae	99.94	0.56
Ralstonia solanacearum	NAK214	GCF_015911025.1	IIB	Netherlands	Unpublished by: Wageningen Plant Research	f__Burkholderiaceae	99.94	0.56
Ralstonia solanacearum	NAK215	GCF_015911065.1	IIB	Netherlands	Unpublished by: Wageningen Plant Research	f__Burkholderiaceae	99.94	0.56
Ralstonia solanacearum	NAK216	GCF_015911015.1	IIB	Netherlands	Unpublished by: Wageningen Plant Research	f__Burkholderiaceae	99.94	0.56
Ralstonia pseudosolanacearum	NCPPB0283	SAMN27356659	III	Zimbabwe	Greenrod et al. 2022 https://bmcgenomics.biomedcentral.com/articles/10.1186/s12864-022-08909-7	f__Burkholderiaceae	99.94	0.56
Ralstonia pseudosolanacearum	NCPPB0332	SAMN27356660	III	Zimbabwe	Greenrod et al. 2022 https://bmcgenomics.biomedcentral.com/articles/10.1186/s12864-022-08909-7	f__Burkholderiaceae	99.94	0.83
Ralstonia solanacearum	NCPPB0338	SAMN27356652	IIC	UnitedStates	Greenrod et al. 2022 https://bmcgenomics.biomedcentral.com/articles/10.1186/s12864-022-08909-7	f__Burkholderiaceae	99.94	0.46
Ralstonia solanacearum	NCPPB0446	SAMN27356640	IIA	Trinidad	Greenrod et al. 2022 https://bmcgenomics.biomedcentral.com/articles/10.1186/s12864-022-08909-7	f__Burkholderiaceae	99.48	0.57
Ralstonia pseudosolanacearum	NCPPB0500	SAMN27356590	I	Mauritius	Greenrod et al. 2022 https://bmcgenomics.biomedcentral.com/articles/10.1186/s12864-022-08909-7	f__Burkholderiaceae	99.94	0
Ralstonia pseudosolanacearum	NCPPB0501	SAMN27356591	I	Mauritius	Greenrod et al. 2022 https://bmcgenomics.biomedcentral.com/articles/10.1186/s12864-022-08909-7	f__Burkholderiaceae	99.94	0
Ralstonia pseudosolanacearum	NCPPB0503	SAMN27356592	I	Mauritius	Greenrod et al. 2022 https://bmcgenomics.biomedcentral.com/articles/10.1186/s12864-022-08909-7	f__Burkholderiaceae	99.94	0
Ralstonia pseudosolanacearum	NCPPB0505	SAMN27356661	III	Zimbabwe	Greenrod et al. 2022 https://bmcgenomics.biomedcentral.com/articles/10.1186/s12864-022-08909-7	f__Burkholderiaceae	99.94	0.56
Ralstonia solanacearum	NCPPB0613	SAMN27356482	IIB	Brazil	Greenrod et al. 2022 https://bmcgenomics.biomedcentral.com/articles/10.1186/s12864-022-08909-7	f__Burkholderiaceae	99.94	0.56
Ralstonia solanacearum	NCPPB0616	SAMN27356641	IIC	Trinidad	Greenrod et al. 2022 https://bmcgenomics.biomedcentral.com/articles/10.1186/s12864-022-08909-7	f__Burkholderiaceae	99.94	0.57
Ralstonia solanacearum	NCPPB0788	SAMN27356505	IIB	CostaRica	Greenrod et al. 2022 https://bmcgenomics.biomedcentral.com/articles/10.1186/s12864-022-08909-7	f__Burkholderiaceae	99.94	0.1
Ralstonia solanacearum	NCPPB0789	SAMN27356546	IIB	Honduras	Greenrod et al. 2022 https://bmcgenomics.biomedcentral.com/articles/10.1186/s12864-022-08909-7	f__Burkholderiaceae	99.94	0.18
Ralstonia pseudosolanacearum	NCPPB0790	SAMN27356506	I	CostaRica	Greenrod et al. 2022 https://bmcgenomics.biomedcentral.com/articles/10.1186/s12864-022-08909-7	f__Burkholderiaceae	99.94	0
Ralstonia pseudosolanacearum	NCPPB0791	SAMN27356507	I	CostaRica	Greenrod et al. 2022 https://bmcgenomics.biomedcentral.com/articles/10.1186/s12864-022-08909-7	f__Burkholderiaceae	99.94	0
Ralstonia pseudosolanacearum	NCPPB0792	SAMN27356584	I	Malaysia	Greenrod et al. 2022 https://bmcgenomics.biomedcentral.com/articles/10.1186/s12864-022-08909-7	f__Burkholderiaceae	99.94	0
Ralstonia pseudosolanacearum	NCPPB1018	SAMN27356470	III	Angola	Greenrod et al. 2022 https://bmcgenomics.biomedcentral.com/articles/10.1186/s12864-022-08909-7	f__Burkholderiaceae	99.94	0.68
Ralstonia solanacearum	NCPPB1019	SAMN27356619	IIB	Portugal	Greenrod et al. 2022 https://bmcgenomics.biomedcentral.com/articles/10.1186/s12864-022-08909-7	f__Burkholderiaceae	99.94	0.56
Ralstonia pseudosolanacearum	NCPPB1029	SAMN27356536	III	Reunion	Greenrod et al. 2022 https://bmcgenomics.biomedcentral.com/articles/10.1186/s12864-022-08909-7	f__Burkholderiaceae	99.94	0.56
Ralstonia pseudosolanacearum	NCPPB1045	SAMN27356576	I	Kenya	Greenrod et al. 2022 https://bmcgenomics.biomedcentral.com/articles/10.1186/s12864-022-08909-7	f__Burkholderiaceae	99.94	0.46
Ralstonia solanacearum	NCPPB1049	SAMN27356577	IIB	Kenya	Greenrod et al. 2022 https://bmcgenomics.biomedcentral.com/articles/10.1186/s12864-022-08909-7	f__Burkholderiaceae	99.48	0.56
Ralstonia pseudosolanacearum	NCPPB1052	SAMN27356585	I	Malaysia	Greenrod et al. 2022 https://bmcgenomics.biomedcentral.com/articles/10.1186/s12864-022-08909-7	f__Burkholderiaceae	99.94	0
Ralstonia pseudosolanacearum	NCPPB1140	SAMN27356604	I	PapuaNewGuinea	Greenrod et al. 2022 https://bmcgenomics.biomedcentral.com/articles/10.1186/s12864-022-08909-7	f__Burkholderiaceae	99.94	0
Ralstonia solanacearum	NCPPB1226	SAMN27356623	IIC	PuertoRico	Greenrod et al. 2022 https://bmcgenomics.biomedcentral.com/articles/10.1186/s12864-022-08909-7	f__Burkholderiaceae	99.94	0.46
Ralstonia solanacearum	NCPPB1331	SAMN27356553	IIB	India	Greenrod et al. 2022 https://bmcgenomics.biomedcentral.com/articles/10.1186/s12864-022-08909-7	f__Burkholderiaceae	99.94	0.56
Ralstonia solanacearum	NCPPB1333	SAMN27356554	IIB	India	Greenrod et al. 2022 https://bmcgenomics.biomedcentral.com/articles/10.1186/s12864-022-08909-7	f__Burkholderiaceae	99.94	0.56
Ralstonia solanacearum	NCPPB1483	SAMN27356471	IIB	Australia	Greenrod et al. 2022 https://bmcgenomics.biomedcentral.com/articles/10.1186/s12864-022-08909-7	f__Burkholderiaceae	99.94	0.56
Ralstonia pseudosolanacearum	NCPPB1484	SAMN27356594	I	Mauritius	Greenrod et al. 2022 https://bmcgenomics.biomedcentral.com/articles/10.1186/s12864-022-08909-7	f__Burkholderiaceae	99.94	0
Ralstonia pseudosolanacearum	NCPPB1485	SAMN27356595	I	Mauritius	Greenrod et al. 2022 https://bmcgenomics.biomedcentral.com/articles/10.1186/s12864-022-08909-7	f__Burkholderiaceae	99.94	0
Ralstonia solanacearum	NCPPB1489	SAMN27356583	IIB	Portugal	Greenrod et al. 2022 https://bmcgenomics.biomedcentral.com/articles/10.1186/s12864-022-08909-7	f__Burkholderiaceae	99.94	0.56
Ralstonia pseudosolanacearum	NCPPB1500	SAMN27356534	I	Fiji	Greenrod et al. 2022 https://bmcgenomics.biomedcentral.com/articles/10.1186/s12864-022-08909-7	f__Burkholderiaceae	99.94	0
Ralstonia pseudosolanacearum	NCPPB1579	GCF_015912175.1	I	Hawaii	Unpublished by: Wageningen Plant Research	f__Burkholderiaceae	99.94	0
Ralstonia pseudosolanacearum	NCPPB1580	SAMN27356654	I	UnitedStates	Greenrod et al. 2022 https://bmcgenomics.biomedcentral.com/articles/10.1186/s12864-022-08909-7	f__Burkholderiaceae	99.94	0
Ralstonia pseudosolanacearum	NCPPB1581	SAMN27356656	I	Hawaii	Greenrod et al. 2022 https://bmcgenomics.biomedcentral.com/articles/10.1186/s12864-022-08909-7	f__Burkholderiaceae	99.94	0.46
Ralstonia solanacearum	NCPPB1614	SAMN27356586	IIB	Malaysia	Greenrod et al. 2022 https://bmcgenomics.biomedcentral.com/articles/10.1186/s12864-022-08909-7	f__Burkholderiaceae	99.94	0.56
Ralstonia pseudosolanacearum	NCPPB1621	SAMN27356593	I	Mauritius	Greenrod et al. 2022 https://bmcgenomics.biomedcentral.com/articles/10.1186/s12864-022-08909-7	f__Burkholderiaceae	99.48	0
Ralstonia pseudosolanacearum	NCPPB1702	SAMN27356535	I	Fiji	Greenrod et al. 2022 https://bmcgenomics.biomedcentral.com/articles/10.1186/s12864-022-08909-7	f__Burkholderiaceae	99.94	0
Ralstonia pseudosolanacearum	NCPPB1703	SAMN27356599	III	Nigeria	Greenrod et al. 2022 https://bmcgenomics.biomedcentral.com/articles/10.1186/s12864-022-08909-7	f__Burkholderiaceae	99.94	0.56
Ralstonia pseudosolanacearum	NCPPB1763	SAMN27356631	I	Seychelles	Greenrod et al. 2022 https://bmcgenomics.biomedcentral.com/articles/10.1186/s12864-022-08909-7	f__Burkholderiaceae	99.94	0.46
Ralstonia solanacearum	NCPPB1789	SAMN27356543	IIB	Greece	Greenrod et al. 2022 https://bmcgenomics.biomedcentral.com/articles/10.1186/s12864-022-08909-7	f__Burkholderiaceae	99.94	0.56
Ralstonia solanacearum	NCPPB2088	SAMN27356600	IIB	Nigeria	Greenrod et al. 2022 https://bmcgenomics.biomedcentral.com/articles/10.1186/s12864-022-08909-7	f__Burkholderiaceae	99.94	0.56
Ralstonia pseudosolanacearum	NCPPB2154	SAMN27356503	I	CostaRica	Greenrod et al. 2022 https://bmcgenomics.biomedcentral.com/articles/10.1186/s12864-022-08909-7	f__Burkholderiaceae	99.94	0
Ralstonia solanacearum	NCPPB2199	SAMN27356588	IIA	Martinique	Greenrod et al. 2022 https://bmcgenomics.biomedcentral.com/articles/10.1186/s12864-022-08909-7	f__Burkholderiaceae	99.94	0.57
Ralstonia solanacearum	NCPPB2200	SAMN27356537	IIA	Guadeloupe	Greenrod et al. 2022 https://bmcgenomics.biomedcentral.com/articles/10.1186/s12864-022-08909-7	f__Burkholderiaceae	99.94	0.92
Ralstonia solanacearum	NCPPB2201	SAMN27356643	IIC	Trinidad	Greenrod et al. 2022 https://bmcgenomics.biomedcentral.com/articles/10.1186/s12864-022-08909-7	f__Burkholderiaceae	99.94	0.57
Ralstonia pseudosolanacearum	NCPPB2204	SAMN27356539	I	Guyana		f__Burkholderiaceae	99.94	0
Ralstonia pseudosolanacearum	NCPPB2245	SAMN27356472	I	Australia	Greenrod et al. 2022 https://bmcgenomics.biomedcentral.com/articles/10.1186/s12864-022-08909-7	f__Burkholderiaceae	99.94	0
Ralstonia solanacearum	NCPPB2315	SAMN27356611	IIB	Peru	Greenrod et al. 2022 https://bmcgenomics.biomedcentral.com/articles/10.1186/s12864-022-08909-7	f__Burkholderiaceae	99.94	0.57
Ralstonia pseudosolanacearum	NCPPB2484	SAMN27356644	I	Uganda	Greenrod et al. 2022 https://bmcgenomics.biomedcentral.com/articles/10.1186/s12864-022-08909-7	f__Burkholderiaceae	99.94	0.46
Ralstonia pseudosolanacearum	NCPPB253	GCF_015910695.1	I	Mauritius	Unpublished by: Wageningen Plant Research	f__Burkholderiaceae	99.94	0.46
Ralstonia solanacearum	NCPPB2797	SAMN27356636	IIB	Sweden	Greenrod et al. 2022 https://bmcgenomics.biomedcentral.com/articles/10.1186/s12864-022-08909-7	f__Burkholderiaceae	99.48	0.92
Ralstonia solanacearum	NCPPB282	SAMN27356500	IIB	Colombia	Greenrod et al. 2022 https://bmcgenomics.biomedcentral.com/articles/10.1186/s12864-022-08909-7	f__Burkholderiaceae	99.94	0.56
Ralstonia pseudosolanacearum	NCPPB2937	SAMN27356605	I	PapuaNewGuinea	Greenrod et al. 2022 https://bmcgenomics.biomedcentral.com/articles/10.1186/s12864-022-08909-7	f__Burkholderiaceae	99.94	0
Ralstonia pseudosolanacearum	NCPPB3181	SAMN27356540	III	Gambia	Greenrod et al. 2022 https://bmcgenomics.biomedcentral.com/articles/10.1186/s12864-022-08909-7	f__Burkholderiaceae	99.94	0.46
Ralstonia pseudosolanacearum	NCPPB3190	SAMN27356587	I	Malaysia	Greenrod et al. 2022 https://bmcgenomics.biomedcentral.com/articles/10.1186/s12864-022-08909-7	f__Burkholderiaceae	99.94	0
Ralstonia syzygii	NCPPB3219	GCF_015910645.1	IV	Indonesia	Unpublished by: Wageningen Plant Research	f__Burkholderiaceae	99.1	0
Ralstonia pseudosolanacearum	NCPPB332_UW654	GCF_023075415.1	III	Zimbabwe	Unpublished by: Virginia Tech and UW Madison	f__Burkholderiaceae	99.94	0.83
Ralstonia solanacearum	NCPPB3649	SAMN27356484	IIA	Brazil	Greenrod et al. 2022 https://bmcgenomics.biomedcentral.com/articles/10.1186/s12864-022-08909-7	f__Burkholderiaceae	99.94	0.46
Ralstonia solanacearum	NCPPB3650	SAMN27356485	IIA	Brazil	Greenrod et al. 2022 https://bmcgenomics.biomedcentral.com/articles/10.1186/s12864-022-08909-7	f__Burkholderiaceae	99.94	0.46
Ralstonia syzygii	NCPPB3726	SAMN27356560	IV	Indonesia	Greenrod et al. 2022 https://bmcgenomics.biomedcentral.com/articles/10.1186/s12864-022-08909-7	f__Burkholderiaceae	99.48	0
Ralstonia syzygii	NCPPB3727	GCF_015910595.1	IV	Indonesia	Unpublished by: Wageningen Plant Research	f__Burkholderiaceae	99.48	0.11
Ralstonia syzygii	NCPPB3728	GCF_041228115.1	IV	Indonesia	Unpublished by: University of Exeter	f__Burkholderiaceae	99.03	0
Ralstonia pseudosolanacearum	NCPPB3793	SAMN27356557	I	Indonesia	Greenrod et al. 2022 https://bmcgenomics.biomedcentral.com/articles/10.1186/s12864-022-08909-7	f__Burkholderiaceae	99.94	0
Ralstonia solanacearum	NCPPB3794	SAMN27356567	IIA	Indonesia	Greenrod et al. 2022 https://bmcgenomics.biomedcentral.com/articles/10.1186/s12864-022-08909-7	f__Burkholderiaceae	100	0.69
Ralstonia solanacearum	NCPPB3854	SAMN27356645	IIB	UnitedKingdom	Greenrod et al. 2022 https://bmcgenomics.biomedcentral.com/articles/10.1186/s12864-022-08909-7	f__Burkholderiaceae	99.94	0.56
Ralstonia solanacearum	NCPPB3862	SAMN27356488	IIB	Brazil	Greenrod et al. 2022 https://bmcgenomics.biomedcentral.com/articles/10.1186/s12864-022-08909-7	f__Burkholderiaceae	99.94	0.56
Ralstonia pseudosolanacearum	NCPPB3863	SAMN27356489	I	Brazil	Greenrod et al. 2022 https://bmcgenomics.biomedcentral.com/articles/10.1186/s12864-022-08909-7	f__Burkholderiaceae	99.94	0
Ralstonia pseudosolanacearum	NCPPB3864	SAMN27356487	I	Brazil	Greenrod et al. 2022 https://bmcgenomics.biomedcentral.com/articles/10.1186/s12864-022-08909-7	f__Burkholderiaceae	99.94	0
Ralstonia pseudosolanacearum	NCPPB3866	SAMN27356490	I	Brazil	Greenrod et al. 2022 https://bmcgenomics.biomedcentral.com/articles/10.1186/s12864-022-08909-7	f__Burkholderiaceae	99.94	0
Ralstonia solanacearum	NCPPB3868	SAMN27356486	IIB	Brazil	Greenrod et al. 2022 https://bmcgenomics.biomedcentral.com/articles/10.1186/s12864-022-08909-7	f__Burkholderiaceae	99.94	0.56
Ralstonia solanacearum	NCPPB3969	SAMN27356658	IIA	Venezuela	Greenrod et al. 2022 https://bmcgenomics.biomedcentral.com/articles/10.1186/s12864-022-08909-7	f__Burkholderiaceae	99.94	0.57
Ralstonia solanacearum	NCPPB3970	SAMN27356613	IIB	Philippines	Greenrod et al. 2022 https://bmcgenomics.biomedcentral.com/articles/10.1186/s12864-022-08909-7	f__Burkholderiaceae	99.94	0.1
Ralstonia solanacearum	NCPPB3980	SAMN27356473	IIB	Australia	Greenrod et al. 2022 https://bmcgenomics.biomedcentral.com/articles/10.1186/s12864-022-08909-7	f__Burkholderiaceae	99.94	0.56
Ralstonia solanacearum	NCPPB3982	SAMN27356491	IIB	Chile	Greenrod et al. 2022 https://bmcgenomics.biomedcentral.com/articles/10.1186/s12864-022-08909-7	f__Burkholderiaceae	99.94	0.56
Ralstonia solanacearum	NCPPB3985	GCF_015910635.1	IIB	Peru	Unpublished by: Wageningen Plant Research	f__Burkholderiaceae	99.88	0.56
Ralstonia solanacearum	NCPPB3986	SAMN27356612	IIB	Peru	Greenrod et al. 2022 https://bmcgenomics.biomedcentral.com/articles/10.1186/s12864-022-08909-7	f__Burkholderiaceae	99.94	0.56
Ralstonia solanacearum	NCPPB3987_UW656	GCA_023075395.1	IIB	Brazil	Dewberry and Sharma 2024, https://apsjournals.apsnet.org/doi/10.1094/PHYTO-06-24-0187-R	f__Burkholderiaceae	99.94	0.1
Ralstonia solanacearum	NCPPB3990	SAMN27356607	IIB	Peru	Greenrod et al. 2022 https://bmcgenomics.biomedcentral.com/articles/10.1186/s12864-022-08909-7	f__Burkholderiaceae	99.94	0.25
Ralstonia pseudosolanacearum	NCPPB3992	SAMN27356474	I	Australia	Greenrod et al. 2022 https://bmcgenomics.biomedcentral.com/articles/10.1186/s12864-022-08909-7	f__Burkholderiaceae	99.94	0
Ralstonia pseudosolanacearum	NCPPB3993	SAMN27356511	I	CostaRica	Greenrod et al. 2022 https://bmcgenomics.biomedcentral.com/articles/10.1186/s12864-022-08909-7	f__Burkholderiaceae	99.94	0
Ralstonia pseudosolanacearum	NCPPB3994	SAMN27356496	I	China	Greenrod et al. 2022 https://bmcgenomics.biomedcentral.com/articles/10.1186/s12864-022-08909-7	f__Burkholderiaceae	99.94	0
Ralstonia pseudosolanacearum	NCPPB3996	SAMN27356610	I	Peru	Greenrod et al. 2022 https://bmcgenomics.biomedcentral.com/articles/10.1186/s12864-022-08909-7	f__Burkholderiaceae	99.94	0
Ralstonia pseudosolanacearum	NCPPB3998	SAMN27356497	I	China	Greenrod et al. 2022 https://bmcgenomics.biomedcentral.com/articles/10.1186/s12864-022-08909-7	f__Burkholderiaceae	99.94	0
Ralstonia pseudosolanacearum	NCPPB4000	SAMN27356638	I	Thailand	Greenrod et al. 2022 https://bmcgenomics.biomedcentral.com/articles/10.1186/s12864-022-08909-7	f__Burkholderiaceae	99.94	0.11
Ralstonia pseudosolanacearum	NCPPB4001	SAMN27356475	I	Australia	Greenrod et al. 2022 https://bmcgenomics.biomedcentral.com/articles/10.1186/s12864-022-08909-7	f__Burkholderiaceae	99.03	0
Ralstonia pseudosolanacearum	NCPPB4003	SAMN27356498	I	China	Greenrod et al. 2022 https://bmcgenomics.biomedcentral.com/articles/10.1186/s12864-022-08909-7	f__Burkholderiaceae	99.94	0
Ralstonia pseudosolanacearum	NCPPB4004	SAMN27356509	I	CostaRica	Greenrod et al. 2022 https://bmcgenomics.biomedcentral.com/articles/10.1186/s12864-022-08909-7	f__Burkholderiaceae	99.94	0
Ralstonia pseudosolanacearum	NCPPB4006	SAMN27356492	I	China	Greenrod et al. 2022 https://bmcgenomics.biomedcentral.com/articles/10.1186/s12864-022-08909-7	f__Burkholderiaceae	99.94	0
Ralstonia pseudosolanacearum	NCPPB4007	SAMN27356493	I	China	Greenrod et al. 2022 https://bmcgenomics.biomedcentral.com/articles/10.1186/s12864-022-08909-7	f__Burkholderiaceae	99.94	0
Ralstonia pseudosolanacearum	NCPPB4008	SAMN27356499	I	China	Greenrod et al. 2022 https://bmcgenomics.biomedcentral.com/articles/10.1186/s12864-022-08909-7	f__Burkholderiaceae	99.94	0
Ralstonia pseudosolanacearum	NCPPB4012	SAMN27356494	I	China	Greenrod et al. 2022 https://bmcgenomics.biomedcentral.com/articles/10.1186/s12864-022-08909-7	f__Burkholderiaceae	99.94	0.27
Ralstonia pseudosolanacearum	NCPPB4029	GCF_015910515.1	I	SriLanka	Unpublished by: Wageningen Plant Research	f__Burkholderiaceae	99.88	0.92
Ralstonia solanacearum	NCPPB4160	SAMN27356632	IIB	Spain	Greenrod et al. 2022 https://bmcgenomics.biomedcentral.com/articles/10.1186/s12864-022-08909-7	f__Burkholderiaceae	99.94	0.56
Ralstonia solanacearum	NCPPB4211	SAMN27356579	IIB	Kenya	Greenrod et al. 2022 https://bmcgenomics.biomedcentral.com/articles/10.1186/s12864-022-08909-7	f__Burkholderiaceae	99.94	0.56
Ralstonia solanacearum	NCPPB4212	SAMN27356580	IIB	Kenya	Greenrod et al. 2022 https://bmcgenomics.biomedcentral.com/articles/10.1186/s12864-022-08909-7	f__Burkholderiaceae	99.94	0.56
Ralstonia pseudosolanacearum	NCPPB4214	SAMN27356582	III	Kenya	Greenrod et al. 2022 https://bmcgenomics.biomedcentral.com/articles/10.1186/s12864-022-08909-7	f__Burkholderiaceae	99.94	0.81
Ralstonia pseudosolanacearum	NCPPB4215	SAMN27356578	I	Kenya	Greenrod et al. 2022 https://bmcgenomics.biomedcentral.com/articles/10.1186/s12864-022-08909-7	f__Burkholderiaceae	99.94	0.38
Ralstonia solanacearum	NCPPB643	SAMN27356513	IIB	Cyprus	Greenrod et al. 2022 https://bmcgenomics.biomedcentral.com/articles/10.1186/s12864-022-08909-7	f__Burkholderiaceae	99.48	0.56
Ralstonia pseudosolanacearum	NCPPB790	GCF_015912205.1	I	CostaRica	Unpublished by: Wageningen Plant Research	f__Burkholderiaceae	99.94	0.82
Ralstonia solanacearum	NCPPB909	GCF_000710695.1	IIB	Egypt	Li et al. 2014 https://academic.oup.com/jambio/article/117/4/1132/6717040	f__Burkholderiaceae	99.85	0.56
Ralstonia solanacearum	O1059_UW442	GCA_023076515.1	IIB	Australia	Dewberry and Sharma 2024, https://apsjournals.apsnet.org/doi/10.1094/PHYTO-06-24-0187-R	f__Burkholderiaceae	99.94	0.56
Ralstonia pseudosolanacearum	O12BS_UW407	GCF_023076615.1	I	Australia	Dewberry and Sharma 2024, https://apsjournals.apsnet.org/doi/10.1094/PHYTO-06-24-0187-R	f__Burkholderiaceae	99.94	0
Ralstonia solanacearum	O15A_UW408	GCA_023076575.1	IIB	Australia	Dewberry and Sharma 2024, https://apsjournals.apsnet.org/doi/10.1094/PHYTO-06-24-0187-R	f__Burkholderiaceae	99.94	0.56
Ralstonia solanacearum	O223A_UW420	GCA_023076545.1	IIB	Australia	Dewberry and Sharma 2024, https://apsjournals.apsnet.org/doi/10.1094/PHYTO-06-24-0187-R	f__Burkholderiaceae	99.94	0.56
Ralstonia solanacearum	O249_UW425	GCA_023076565.1	IIB	Australia	Dewberry and Sharma 2024, https://apsjournals.apsnet.org/doi/10.1094/PHYTO-06-24-0187-R	f__Burkholderiaceae	99.94	0.56
Ralstonia pseudosolanacearum	OE1-1	GCF_001879565.1	I	Japan	Lei et al. 2020 doi.org/10.3389/fmicb.2020.01683	f__Burkholderiaceae	99.94	0
Ralstonia pseudosolanacearum	OSU1	GCA_049887695.1	I	Cambodia	Klass et al. unpublished	f__Burkholderiaceae	99.94	0
Ralstonia pseudosolanacearum	OSU10	GCA_049888575.1	I	Cambodia	Klass et al. unpublished	f__Burkholderiaceae	99.94	0
Ralstonia pseudosolanacearum	OSU11	GCA_049888545.1	I	Cambodia	Klass et al. unpublished	f__Burkholderiaceae	99.94	0
Ralstonia pseudosolanacearum	OSU12	GCA_049888535.1	I	Cambodia	Klass et al. unpublished	f__Burkholderiaceae	99.94	0
Ralstonia pseudosolanacearum	OSU13	GCA_049887585.1	I	Cambodia	Klass et al. unpublished	f__Burkholderiaceae	99.94	0
Ralstonia pseudosolanacearum	OSU14	GCA_049887555.1	I	Cambodia	Klass et al. unpublished	f__Burkholderiaceae	99.94	0
Ralstonia pseudosolanacearum	OSU15	GCA_049887525.1	I	Cambodia	Klass et al. unpublished	f__Burkholderiaceae	99.94	0
Ralstonia pseudosolanacearum	OSU16	GCA_049887515.1	I	Cambodia	Klass et al. unpublished	f__Burkholderiaceae	99.94	0
Ralstonia pseudosolanacearum	OSU17	GCA_049887495.1	I	Cambodia	Klass et al. unpublished	f__Burkholderiaceae	99.94	0
Ralstonia pseudosolanacearum	OSU18	GCA_049887475.1	I	Cambodia	Klass et al. unpublished	f__Burkholderiaceae	99.94	0
Ralstonia pseudosolanacearum	OSU19	GCA_049887455.1	I	Cambodia	Klass et al. unpublished	f__Burkholderiaceae	99.94	0
Ralstonia pseudosolanacearum	OSU2	GCA_049887715.1	I	Cambodia	Klass et al. unpublished	f__Burkholderiaceae	96.73	0
Ralstonia pseudosolanacearum	OSU20	GCA_049887435.1	I	Cambodia	Klass et al. unpublished	f__Burkholderiaceae	99.94	0
Ralstonia pseudosolanacearum	OSU21	GCA_049887375.1	I	Cambodia	Klass et al. unpublished	f__Burkholderiaceae	99.94	0
Ralstonia pseudosolanacearum	OSU22	GCA_049888515.1	I	Cambodia	Klass et al. unpublished	f__Burkholderiaceae	99.94	0
Ralstonia pseudosolanacearum	OSU23	GCA_049888495.1	I	Cambodia	Klass et al. unpublished	f__Burkholderiaceae	99.94	0
Ralstonia pseudosolanacearum	OSU24	GCA_049888475.1	I	Cambodia	Klass et al. unpublished	f__Burkholderiaceae	99.94	0
Ralstonia pseudosolanacearum	OSU3	GCA_049887675.1	I	Cambodia	Klass et al. unpublished	f__Burkholderiaceae	99.48	0
Ralstonia pseudosolanacearum	OSU4	GCA_049887635.1	I	Cambodia	Klass et al. unpublished	f__Burkholderiaceae	98.57	0
Ralstonia pseudosolanacearum	OSU5	GCA_049888615.1	I	Cambodia	Klass et al. unpublished	f__Burkholderiaceae	99.94	0
Ralstonia pseudosolanacearum	OSU6	GCA_049888595.1	I	Cambodia	Klass et al. unpublished	f__Burkholderiaceae	99.94	0
Ralstonia pseudosolanacearum	OSU7	GCA_049887655.1	I	Cambodia	Klass et al. unpublished	f__Burkholderiaceae	99.94	0
Ralstonia pseudosolanacearum	OSU8	GCA_049887615.1	I	Cambodia	Klass et al. unpublished	f__Burkholderiaceae	99.94	0
Ralstonia pseudosolanacearum	OSU9	GCA_049887575.1	I	Cambodia	Klass et al. unpublished	f__Burkholderiaceae	99.94	0
Ralstonia pseudosolanacearum	P380	GCF_021462455.1	I	China	Cong et al. doi.org/10.1016/j.jgg.2022.04.018	f__Burkholderiaceae	99.94	0
Ralstonia solanacearum	P488	GCF_023646615.1	IIB	United States_Imported	Beutler et al. 2023 https://apsjournals.apsnet.org/doi/full/10.1094/PHYTOFR-06-22-0068-SC	f__Burkholderiaceae	99.94	0.55
Ralstonia solanacearum	P545	GCF_023700725.1	IIB	United States_Imported	Beutler et al. 2023 https://apsjournals.apsnet.org/doi/full/10.1094/PHYTOFR-06-22-0068-SC	f__Burkholderiaceae	99.94	0.46
Ralstonia solanacearum	P557	GCF_023646585.1	IIB	United States_Imported	Beutler et al. 2023 https://apsjournals.apsnet.org/doi/full/10.1094/PHYTOFR-06-22-0068-SC	f__Burkholderiaceae	99.94	0.46
Ralstonia solanacearum	P565	GCF_023646575.1	IIB	United States_Imported	Beutler et al. 2023 https://apsjournals.apsnet.org/doi/full/10.1094/PHYTOFR-06-22-0068-SC	f__Burkholderiaceae	99.94	0.46
Ralstonia solanacearum	P575	GCF_023646555.1	IIB	United States_Imported	Beutler et al. 2023 https://apsjournals.apsnet.org/doi/full/10.1094/PHYTOFR-06-22-0068-SC	f__Burkholderiaceae	99.94	0.46
Ralstonia solanacearum	P673	GCF_023646435.1	IIB	United States_Imported	Beutler et al. 2023 https://apsjournals.apsnet.org/doi/full/10.1094/PHYTOFR-06-22-0068-SC	f__Burkholderiaceae	99.94	0.57
Ralstonia solanacearum	P780	GCF_023646535.1	IIB	United States_Imported	Beutler et al. 2023 https://apsjournals.apsnet.org/doi/full/10.1094/PHYTOFR-06-22-0068-SC	f__Burkholderiaceae	99.48	0.46
Ralstonia pseudosolanacearum	P781	GCF_001644865.1	I	United States_Imported	Weibel et al. 2018 https://apsjournals.apsnet.org/doi/abs/10.1094/PHP-RS-16-0001	f__Burkholderiaceae	99.94	0
Ralstonia solanacearum	P822	GCF_003576005.1	IIC	UnitedStates	Bocsanczy et al. 2019 https://journals.asm.org/doi/full/10.1128/mra.01316-18	f__Burkholderiaceae	99.94	0.46
Ralstonia solanacearum	P840	GCF_023646495.1	IIB	DominicanRepublic	Beutler et al. 2023 https://apsjournals.apsnet.org/doi/full/10.1094/PHYTOFR-06-22-0068-SC	f__Burkholderiaceae	99.94	0.46
Ralstonia solanacearum	PD1254	GCF_015912135.1	IIB	India	Unpublished by: Wageningen Plant Research	f__Burkholderiaceae	99.94	0.56
Ralstonia pseudosolanacearum	PD1255	GCF_015912195.1	I		Stefani et al. 1997 www.jstor.org/stable/41997888	f__Burkholderiaceae	99.88	0
Ralstonia pseudosolanacearum	PD1256	GCF_015912055.1	I		Stefani et al. 1997 www.jstor.org/stable/41997888	f__Burkholderiaceae	99.94	0.46
Ralstonia solanacearum	PD1260	GCF_015912085.1	IIB	ReunionIsland	Unpublished by: Wageningen Plant Research	f__Burkholderiaceae	99.94	0.56
Ralstonia solanacearum	PD134	GCF_015910925.1	IIB		Unpublished by: Wageningen Plant Research	f__Burkholderiaceae	99.94	0.56
Ralstonia solanacearum	PD1408	GCF_015912105.1	IIB	Chile	Stefani et al. 1997 www.jstor.org/stable/41997888	f__Burkholderiaceae	99.79	0.46
Ralstonia solanacearum	PD141	GCF_015910795.1	IIB		Unpublished by: Wageningen Plant Research	f__Burkholderiaceae	99.94	0.56
Ralstonia pseudosolanacearum	PD1419	GCF_015912145.1	I		Unpublished by: Wageningen Plant Research	f__Burkholderiaceae	99.94	0
Ralstonia solanacearum	PD1445	GCF_015912065.1	IIB	Panama	Stefani et al. 1997 www.jstor.org/stable/41997888	f__Burkholderiaceae	99.48	0.1
Ralstonia solanacearum	PD1446	GCF_015910885.1	IIB	CostaRica	Stefani et al. 1997 www.jstor.org/stable/41997888	f__Burkholderiaceae	99.94	0.1
Ralstonia solanacearum	PD1447	GCF_015910855.1	IIB		Stefani et al. 1997 www.jstor.org/stable/41997888	f__Burkholderiaceae	99.94	0.1
Ralstonia solanacearum	PD2763	GCF_015912235.1	IIB	Netherlands	Caruso 2003, doi.org/10.1016/S0167-7012(03)00161-1	f__Burkholderiaceae	99.48	0.56
Ralstonia solanacearum	PD2940	GCF_015912035.1	IIB	Netherlands	Unpublished by: Wageningen Plant Research	f__Burkholderiaceae	99.94	0.56
Ralstonia solanacearum	PD2941	GCF_015912005.1	IIB	Netherlands	Unpublished by: Wageningen Plant Research	f__Burkholderiaceae	99.94	0.56
Ralstonia solanacearum	PD2942	GCF_015911985.1	IIB	Netherlands	Unpublished by: Wageningen Plant Research	f__Burkholderiaceae	99.94	0.56
Ralstonia solanacearum	PD3203	GCF_015911625.1	IIB	Netherlands	Blom et al. 2024 https://link.springer.com/article/10.1007/s10658-024-02960-8	f__Burkholderiaceae	99.94	0.56
Ralstonia pseudosolanacearum	PD3205	GCF_015911615.1	I	Philippines	Blom et al. 2024 https://link.springer.com/article/10.1007/s10658-024-02960-8	f__Burkholderiaceae	99.94	0
Ralstonia solanacearum	PD3222	GCF_015911585.1	IIB	Ecuador	Blom et al. 2024 https://link.springer.com/article/10.1007/s10658-024-02960-8	f__Burkholderiaceae	99.94	0.65
Ralstonia solanacearum	PD3223	GCF_015911555.1	IIB	Greece	Unpublished by: Wageningen Plant Research	f__Burkholderiaceae	99.94	0.71
Ralstonia solanacearum	PD3269	GCF_015911565.1	IIB	Slovenia	Unpublished by: Wageningen Plant Research	f__Burkholderiaceae	99.94	0.56
Ralstonia pseudosolanacearum	PD3278	GCF_015910975.1	I		Unpublished by: Wageningen Plant Research	f__Burkholderiaceae	99.94	0.27
Ralstonia pseudosolanacearum	PD3570	GCF_015911505.1	I	Venzuela	Unpublished by: Wageningen Plant Research	f__Burkholderiaceae	99.94	0
Ralstonia pseudosolanacearum	PD3634	GCF_015911495.1	I	Kenya	Unpublished by: Wageningen Plant Research	f__Burkholderiaceae	99.94	0
Ralstonia solanacearum	PD3668	GCF_015911455.1	IIB	Netherlands	Blom et al. 2024 https://link.springer.com/article/10.1007/s10658-024-02960-8	f__Burkholderiaceae	99.72	0.81
Ralstonia solanacearum	PD4124	GCF_015911415.1	IIB	Kenya	Unpublished by: Wageningen Plant Research	f__Burkholderiaceae	99.94	0.56
Ralstonia pseudosolanacearum	PD4138	GCF_015911375.1	I	Netherlands	Blom et al. 2024 https://link.springer.com/article/10.1007/s10658-024-02960-8	f__Burkholderiaceae	99.58	0.27
Ralstonia solanacearum	PD4321	GCF_015911405.1	IIB	Portugal	Unpublished by: Wageningen Plant Research	f__Burkholderiaceae	99.94	0.65
Ralstonia solanacearum	PD441	GCF_015911785.1	IIB	Sweden	Unpublished by: Wageningen Plant Research	f__Burkholderiaceae	99.48	0.56
Ralstonia solanacearum	PD445	GCF_015910775.1	IIB	Egypt	Unpublished by: Wageningen Plant Research	f__Burkholderiaceae	99.94	0.56
Ralstonia pseudosolanacearum	PD7123	GCF_015911755.1	I	Netherlands	Unpublished by: Wageningen Plant Research	f__Burkholderiaceae	99.94	0
Ralstonia solanacearum	PD7389	GCA_037653715.1	IIB	Netherlands	Unpublished; Sequenced by NIVIP (The Netherlands Institute for Vectors, Invasive plants and Plant health)	f__Burkholderiaceae	99.94	0.56
Ralstonia solanacearum	PD7394	GCA_037653155.1	IIB	Netherlands	Blom et al. 2024 https://link.springer.com/article/10.1007/s10658-024-02960-8	f__Burkholderiaceae	99.48	0.56
Ralstonia solanacearum	PD7397	GCA_037653075.1	IIB	Netherlands	Blom et al. preprint https://www.researchsquare.com/article/rs-4396851/v1	f__Burkholderiaceae	99.48	0.56
Ralstonia solanacearum	PD7414	GCA_037653095.1	IIB	Netherlands	Blom et al. 2024 https://link.springer.com/article/10.1007/s10658-024-02960-8	f__Burkholderiaceae	99.48	0.56
Ralstonia solanacearum	PD7421	GCA_037653205.1	IIB	Netherlands	Blom et al. 2024 https://link.springer.com/article/10.1007/s10658-024-02960-8	f__Burkholderiaceae	99.48	0.56
Ralstonia solanacearum	PD7576	GCA_037653535.1	IIB	Netherlands	Unpublished; Sequenced by NIVIP (The Netherlands Institute for Vectors, Invasive plants and Plant health)	f__Burkholderiaceae	99.94	0.56
Ralstonia solanacearum	PD7578	GCA_037653275.1	IIB	Netherlands	Unpublished; Sequenced by NIVIP (The Netherlands Institute for Vectors, Invasive plants and Plant health)	f__Burkholderiaceae	99.94	0.56
Ralstonia solanacearum	PD7579	GCA_037652875.1	IIB	Netherlands	Unpublished; Sequenced by NIVIP (The Netherlands Institute for Vectors, Invasive plants and Plant health)	f__Burkholderiaceae	99.94	0.56
Ralstonia solanacearum	PD7642	GCA_037653055.1	IIB	Netherlands	Blom et al. preprint https://www.researchsquare.com/article/rs-4396851/v1	f__Burkholderiaceae	99.94	0.56
Ralstonia solanacearum	PD7643	GCA_037892735.1	IIB	Netherlands	Unpublished; Sequenced by NIVIP (The Netherlands Institute for Vectors, Invasive plants and Plant health)	f__Burkholderiaceae	99.94	0.56
Ralstonia solanacearum	PD7644	GCA_037653735.1	IIB	Netherlands	Unpublished; Sequenced by NIVIP (The Netherlands Institute for Vectors, Invasive plants and Plant health)	f__Burkholderiaceae	99.48	0.56
Ralstonia solanacearum	PD7645	GCA_037653325.1	IIB	Netherlands	Unpublished; Sequenced by NIVIP (The Netherlands Institute for Vectors, Invasive plants and Plant health)	f__Burkholderiaceae	99.94	0.56
Ralstonia solanacearum	PD7647	GCA_037653355.1	IIB	Netherlands	Unpublished; Sequenced by NIVIP (The Netherlands Institute for Vectors, Invasive plants and Plant health)	f__Burkholderiaceae	99.94	0.56
Ralstonia solanacearum	PD7648	GCA_037653695.1	IIB	Netherlands	Blom et al. preprint https://www.researchsquare.com/article/rs-4396851/v1	f__Burkholderiaceae	99.94	0.56
Ralstonia solanacearum	PD7670	GCA_037653775.1	IIB	Netherlands	Blom et al. 2024 https://link.springer.com/article/10.1007/s10658-024-02960-8	f__Burkholderiaceae	99.94	0.56
Ralstonia solanacearum	PD7671	GCA_037653835.1	IIB	Netherlands	Unpublished; Sequenced by NIVIP (The Netherlands Institute for Vectors, Invasive plants and Plant health)	f__Burkholderiaceae	99.94	0.56
Ralstonia solanacearum	PD7672	GCA_037653395.1	IIB	Netherlands	Unpublished; Sequenced by NIVIP (The Netherlands Institute for Vectors, Invasive plants and Plant health)	f__Burkholderiaceae	99.94	0.56
Ralstonia solanacearum	PD7677	GCA_037653615.1	IIB	Netherlands	Unpublished; Sequenced by NIVIP (The Netherlands Institute for Vectors, Invasive plants and Plant health)	f__Burkholderiaceae	99.94	0.56
Ralstonia solanacearum	PD7711	GCA_037653435.1	IIB	Netherlands	Blom et al. 2024 https://link.springer.com/article/10.1007/s10658-024-02960-8	f__Burkholderiaceae	99.94	0.56
Ralstonia pseudosolanacearum	PD8565	GCA_037938245.1	I	Netherlands	Unpublished; Sequenced by NIVIP (The Netherlands Institute for Vectors, Invasive plants and Plant health)	f__Burkholderiaceae	99.94	0
Ralstonia solanacearum	PD8566	GCA_037652935.1	IIB	Netherlands	Blom et al. preprint https://www.researchsquare.com/article/rs-4396851/v1	f__Burkholderiaceae	99.48	0.56
Ralstonia solanacearum	PD8567	GCA_037652855.1	IIB	Netherlands	Unpublished; Sequenced by NIVIP (The Netherlands Institute for Vectors, Invasive plants and Plant health)	f__Burkholderiaceae	99.94	0.56
Ralstonia solanacearum	PD8568	GCA_037653005.1	IIB	Netherlands	Unpublished; Sequenced by NIVIP (The Netherlands Institute for Vectors, Invasive plants and Plant health)	f__Burkholderiaceae	99.94	0.56
Ralstonia solanacearum	PD8569	GCA_037653495.1	IIB	Netherlands	Unpublished; Sequenced by NIVIP (The Netherlands Institute for Vectors, Invasive plants and Plant health)	f__Burkholderiaceae	99.94	0.56
Ralstonia solanacearum	PD8570	GCA_037653195.1	IIB	Netherlands	Unpublished; Sequenced by NIVIP (The Netherlands Institute for Vectors, Invasive plants and Plant health)	f__Burkholderiaceae	99.94	0.56
Ralstonia solanacearum	PD8571	GCA_037653575.1	IIB	Netherlands	Blom et al. preprint https://www.researchsquare.com/article/rs-4396851/v1	f__Burkholderiaceae	99.94	0.56
Ralstonia pseudosolanacearum	Pe13	GCF_012062595.1	I	SouthKorea	Prokchorchik et al. 2020 https://www.microbiologyresearch.org/content/journal/mgen/10.1099/mgen.0.000461	f__Burkholderiaceae	99.94	0.07
Ralstonia pseudosolanacearum	Pe15	GCF_012062645.1	I	SouthKorea	Prokchorchik et al. 2020 https://www.microbiologyresearch.org/content/journal/mgen/10.1099/mgen.0.000461	f__Burkholderiaceae	99.94	0
Ralstonia pseudosolanacearum	Pe18	GCF_012271525.1	I	SouthKorea	Prokchorchik et al. 2020 https://www.microbiologyresearch.org/content/journal/mgen/10.1099/mgen.0.000461	f__Burkholderiaceae	99.94	0
Ralstonia pseudosolanacearum	Pe2	GCF_012062585.1	I	SouthKorea	Prokchorchik et al. 2020 https://www.microbiologyresearch.org/content/journal/mgen/10.1099/mgen.0.000461	f__Burkholderiaceae	99.94	0
Ralstonia pseudosolanacearum	Pe24	GCF_012271545.1	I	SouthKorea	Prokchorchik et al. 2020 https://www.microbiologyresearch.org/content/journal/mgen/10.1099/mgen.0.000461	f__Burkholderiaceae	99.94	0
Ralstonia pseudosolanacearum	Pe26	GCF_012271495.1	I	SouthKorea	Prokchorchik et al. 2020 https://www.microbiologyresearch.org/content/journal/mgen/10.1099/mgen.0.000461	f__Burkholderiaceae	99.94	0
Ralstonia pseudosolanacearum	Pe27	GCF_012062505.1	I	SouthKorea	Prokchorchik et al. 2020 https://www.microbiologyresearch.org/content/journal/mgen/10.1099/mgen.0.000461	f__Burkholderiaceae	99.94	0
Ralstonia pseudosolanacearum	Pe28	GCF_012271485.1	I	SouthKorea	Prokchorchik et al. 2020 https://www.microbiologyresearch.org/content/journal/mgen/10.1099/mgen.0.000461	f__Burkholderiaceae	99.94	0
Ralstonia pseudosolanacearum	Pe3	GCF_012062465.1	I	SouthKorea	Prokchorchik et al. 2020 https://www.microbiologyresearch.org/content/journal/mgen/10.1099/mgen.0.000461	f__Burkholderiaceae	99.94	0.07
Ralstonia pseudosolanacearum	Pe30	GCF_012271445.1	I	SouthKorea	Prokchorchik et al. 2020 https://www.microbiologyresearch.org/content/journal/mgen/10.1099/mgen.0.000461	f__Burkholderiaceae	99.94	0
Ralstonia pseudosolanacearum	Pe39	GCF_012062495.1	I	SouthKorea	Prokchorchik et al. 2020 https://www.microbiologyresearch.org/content/journal/mgen/10.1099/mgen.0.000461	f__Burkholderiaceae	99.94	0
Ralstonia pseudosolanacearum	Pe4	GCF_012062655.1	I	SouthKorea	Prokchorchik et al. 2020 https://www.microbiologyresearch.org/content/journal/mgen/10.1099/mgen.0.000461	f__Burkholderiaceae	99.94	0
Ralstonia pseudosolanacearum	Pe42	GCF_012271435.1	I	SouthKorea	Prokchorchik et al. 2020 https://www.microbiologyresearch.org/content/journal/mgen/10.1099/mgen.0.000461	f__Burkholderiaceae	99.94	0
Ralstonia pseudosolanacearum	Pe45	GCF_012271415.1	I	SouthKorea	Prokchorchik et al. 2020 https://www.microbiologyresearch.org/content/journal/mgen/10.1099/mgen.0.000461	f__Burkholderiaceae	99.94	0
Ralstonia pseudosolanacearum	Pe49	GCF_012271385.1	I	SouthKorea	Prokchorchik et al. 2020 https://www.microbiologyresearch.org/content/journal/mgen/10.1099/mgen.0.000461	f__Burkholderiaceae	99.94	0
Ralstonia pseudosolanacearum	Pe51	GCF_012271355.1	I	SouthKorea	Prokchorchik et al. 2020 https://www.microbiologyresearch.org/content/journal/mgen/10.1099/mgen.0.000461	f__Burkholderiaceae	99.94	0
Ralstonia pseudosolanacearum	Pe52	GCF_012271325.1	I	SouthKorea	Prokchorchik et al. 2020 https://www.microbiologyresearch.org/content/journal/mgen/10.1099/mgen.0.000461	f__Burkholderiaceae	99.94	0
Ralstonia pseudosolanacearum	Pe56	GCF_012271305.1	I	SouthKorea	Prokchorchik et al. 2020 https://www.microbiologyresearch.org/content/journal/mgen/10.1099/mgen.0.000461	f__Burkholderiaceae	99.94	0
Ralstonia pseudosolanacearum	Pe57	GCF_012062545.1	I	SouthKorea	Prokchorchik et al. 2020 https://www.microbiologyresearch.org/content/journal/mgen/10.1099/mgen.0.000461	f__Burkholderiaceae	99.94	0
Ralstonia pseudosolanacearum	Pe61	GCF_012271315.1	I	SouthKorea	Prokchorchik et al. 2020 https://www.microbiologyresearch.org/content/journal/mgen/10.1099/mgen.0.000461	f__Burkholderiaceae	99.94	0
Ralstonia pseudosolanacearum	Pe9	GCF_012062605.1	I	SouthKorea	Prokchorchik et al. 2020 https://www.microbiologyresearch.org/content/journal/mgen/10.1099/mgen.0.000461	f__Burkholderiaceae	99.94	0
Ralstonia pseudosolanacearum	PeaFJ1	GCF_023518395.1	I	China	Tan et al. 2022 http://doi.org/10.3389/fmicb.2022.830900	f__Burkholderiaceae	99.87	0
Ralstonia pseudosolanacearum	Pn33	GCF_023130755.1	I	China	He et al. 2021 https://bsppjournals.onlinelibrary.wiley.com/doi/full/10.1111/ppa.13389	f__Burkholderiaceae	99.94	0
Ralstonia pseudosolanacearum	POPS1_UW379	GCF_023076705.1	I	China	Dewberry and Sharma 2024, https://apsjournals.apsnet.org/doi/10.1094/PHYTO-06-24-0187-R	f__Burkholderiaceae	99.94	0
Ralstonia solanacearum	POPS2	GCF_000750585.1	IIA	Brazil	Unpublished by: University of Exeter	f__Burkholderiaceae	99.71	0.87
Ralstonia pseudosolanacearum	Pp26	GCF_023130735.1	I	China	He et al. 2021 https://bsppjournals.onlinelibrary.wiley.com/doi/full/10.1111/ppa.13389	f__Burkholderiaceae	99.94	0
Ralstonia syzygii	PSI07	GCF_000283475.1	IV	Indonesia	Remenant et al. 2010, https://bmcgenomics.biomedcentral.com/articles/10.1186/1471-2164-11-379	f__Burkholderiaceae	99.94	0.29
Ralstonia pseudosolanacearum	PSS1308	GCF_001870805.1	I	Taiwan	Unpublished by: University of Exeter	f__Burkholderiaceae	99.94	0
Ralstonia pseudosolanacearum	Pss190	GCF_001870825.1	I	Taiwan	Unpublished by: University of Exeter	f__Burkholderiaceae	99.48	0
Ralstonia pseudosolanacearum	PSS216	GCF_001876975.1	I	Taiwan	Unpublished by: University of Exeter	f__Burkholderiaceae	99.94	0
Ralstonia pseudosolanacearum	PSS4	GCF_029220065.1	I	Taiwan	Baroukh et al. 2023 https://journals.asm.org/doi/full/10.1128/msystems.00083-23	f__Burkholderiaceae	99.94	0
Ralstonia pseudosolanacearum	Pt01	GCF_023130685.1	I	China	He et al. 2021 https://bsppjournals.onlinelibrary.wiley.com/doi/full/10.1111/ppa.13389	f__Burkholderiaceae	99.94	0
Ralstonia syzygii	R24	GCF_029219965.1	IV	Indonesia	Baroukh et al. 2023 https://journals.asm.org/doi/full/10.1128/msystems.00083-23	f__Burkholderiaceae	99.94	0
Ralstonia pseudosolanacearum	RALF-MA	GCF_030406625.1	I	CostaRica	Galiano-Murillo et al. 2024 https://journals.asm.org/doi/full/10.1128/mra.01042-23	f__Burkholderiaceae	99.94	0
Ralstonia solanacearum	RALSA-MA	GCF_030412035.1	IIB	CostaRica	Galiano-Murillo et al. 2024 https://journals.asm.org/doi/full/10.1128/mra.01042-23	f__Burkholderiaceae	99.94	0.56
Ralstonia pseudosolanacearum	RD15	GCF_001854265.1	I	Taiwan	Unpublished by: University of Exeter	f__Burkholderiaceae	99.94	0.46
Ralstonia pseudosolanacearum	RS	GCF_018243235.1	I	China	Unpublished by: Yunnan Academy of Tobacco Agriculture Science	f__Burkholderiaceae	99.94	0
Ralstonia pseudosolanacearum	RS-09-161	GCF_000671335.1	I	India	Ramesh et al. 2014 https://journals.asm.org/doi/full/10.1128/genomea.00323-14	f__Burkholderiaceae	99.25	0
Ralstonia pseudosolanacearum	RS-10-244	GCF_000671315.1	I	India	Ramesh et al. 2014 https://journals.asm.org/doi/full/10.1128/genomea.00323-14	f__Burkholderiaceae	99.25	0.11
Ralstonia pseudosolanacearum	RS-N	GCF_024023015.1	I	China	Wang et al. 2024 https://academic.oup.com/evlett/article/8/2/253/7413072	f__Burkholderiaceae	99.94	0
Ralstonia pseudosolanacearum	Rs-SY1	GCF_018731965.1	I	China	Sun et al. 2022 https://link.springer.com/article/10.1007/s13258-022-01270-9	f__Burkholderiaceae	99.94	0.09
Ralstonia pseudosolanacearum	Rs-T02	GCF_001484095.1	I	China	Zou et al. 2016 https://journals.asm.org/doi/full/10.1128/genomea.00241-16	f__Burkholderiaceae	99.94	0
Ralstonia pseudosolanacearum	Rs123_UW585	GCA_023075675.1	I	UnitedStates	Dewberry and Sharma 2024, https://apsjournals.apsnet.org/doi/10.1094/PHYTO-06-24-0187-R	f__Burkholderiaceae	99.94	0
Ralstonia solanacearum	Rs124_UW586	GCA_023075685.1	IIA	UnitedStates	Dewberry and Sharma 2024, https://apsjournals.apsnet.org/doi/10.1094/PHYTO-06-24-0187-R	f__Burkholderiaceae	99.94	0.46
Ralstonia solanacearum	RS2	GCF_001373295.1	IIB		Unpublished by: CIRAD	f__Burkholderiaceae	99.25	0.46
Ralstonia pseudosolanacearum	RS24	GCF_018733955.1	I	China	Ding et al. 2023 https://www.sciencedirect.com/science/article/pii/S0885576523000322	f__Burkholderiaceae	99.94	0
Ralstonia pseudosolanacearum	RS26	GCA_039623345.1	I	China	Unpublished by: Guangdong Academy of Agricultural Science Crops Research Institute	f__Burkholderiaceae	99.94	0
Ralstonia pseudosolanacearum	RS476	GCF_003595305.1	I	Brazil	Albuquerque et al. 2017 https://journals.asm.org/doi/full/10.1128/genomea.00982-17	f__Burkholderiaceae	99.94	0
Ralstonia solanacearum	RS488	GCF_002501565.1	IIB	Brazil	Unpublished by: Consortium EMBRAPA Vegetable Crops/UFRPE	f__Burkholderiaceae	99.51	0.56
Ralstonia solanacearum	Rs5	GCF_014884745.1	IIC	UnitedStates	Steidl et al. 2021 https://apsjournals.apsnet.org/doi/full/10.1094/MPMI-04-21-0086-A	f__Burkholderiaceae	99.94	0.57
Ralstonia solanacearum	Rs540_UW751	GCA_023075165.1	IIA	Brazil	Dewberry and Sharma 2024, https://apsjournals.apsnet.org/doi/10.1094/PHYTO-06-24-0187-R	f__Burkholderiaceae	99.94	0.57
Ralstonia solanacearum	Rs545_UW752	GCA_023075175.1	IIA	Brazil	Dewberry and Sharma 2024, https://apsjournals.apsnet.org/doi/10.1094/PHYTO-06-24-0187-R	f__Burkholderiaceae	99.94	0.46
Ralstonia pseudosolanacearum	RS638	GCA_026016625.1	I	China	Unpublished by: Guangdong Academy of Agricultural Science Crops Research Institute	f__Burkholderiaceae	99.71	0.15
Ralstonia pseudosolanacearum	RS639	GCA_026016645.1	I	China	Ding et al. 2024 https://link.springer.com/article/10.1186/s12864-024-10087-7	f__Burkholderiaceae	99.94	0
Ralstonia pseudosolanacearum	RSCM	GCF_002894285.1	I	China	Unpublished by: Guangdong Academy of Agricultural Science Crops Research Institute	f__Burkholderiaceae	99.94	0.23
Ralstonia solanacearum	RsP01	GCF_041023715.1	IIB	Colombia	Unpublished by: Agrosavia	f__Burkholderiaceae	99.94	0.46
Ralstonia solanacearum	RsT01	GCF_022095055.1	IIB	Colombia	Unpublished by: Agrosavia	f__Burkholderiaceae	99.94	0.57
Ralstonia solanacearum	RUN0002	GCF_023646475.1	IIB	FrenchWestIndies	Beutler et al. 2023 https://apsjournals.apsnet.org/doi/full/10.1094/PHYTOFR-06-22-0068-SC	f__Burkholderiaceae	99.94	0.57
Ralstonia solanacearum	RUN0003	GCF_023646515.1	IIB	FrenchWestIndies	Beutler et al. 2023 https://apsjournals.apsnet.org/doi/full/10.1094/PHYTOFR-06-22-0068-SC	f__Burkholderiaceae	99.48	0.57
Ralstonia pseudosolanacearum	RUN2340	GCF_029220045.1	III	Madagascar	Baroukh et al. 2023 https://journals.asm.org/doi/full/10.1128/msystems.00083-23	f__Burkholderiaceae	99.85	0.56
Ralstonia pseudosolanacearum	RUN2474	GCF_014884685.1	III	Madagascar	Steidl et al. 2021 https://apsjournals.apsnet.org/doi/full/10.1094/MPMI-04-21-0086-A	f__Burkholderiaceae	99.94	0.71
Ralstonia pseudosolanacearum	RUN2587_UW776	GCF_023075115.1	III	Madagascar	Steidl et al. 2021 https://apsjournals.apsnet.org/doi/full/10.1094/MPMI-04-21-0086-A	f__Burkholderiaceae	99.94	0.71
Ralstonia solanacearum	RUN58_UW646	GCA_023075475.1	IIA	ReunionIsland	Dewberry and Sharma 2024, https://apsjournals.apsnet.org/doi/10.1094/PHYTO-06-24-0187-R	f__Burkholderiaceae	99.94	0.46
Ralstonia solanacearum	RW470	GCF_036628315.1	IIB	Rwanda	Mary Mwangi (CIP), unpublished	f__Burkholderiaceae	99.94	0.46
Ralstonia pseudosolanacearum	SEPPX05	GCF_002162015.1	I	China	Li et al. 2018 https://link.springer.com/article/10.1007/s13258-018-0667-3	f__Burkholderiaceae	99.94	0
Ralstonia pseudosolanacearum	SL1931	GCF_022625045.1	I	SouthKorea	Riu et al. 2022 https://journals.asm.org/doi/full/10.1128/mra.00278-22	f__Burkholderiaceae	99.94	0
Ralstonia syzygii	SL2064	GCF_003515445.1	IV	SouthKorea	Cho et al. 2019 https://www.frontiersin.org/journals/microbiology/articles/10.3389/fmicb.2019.00506/	f__Burkholderiaceae	99.94	0.07
Ralstonia syzygii	SL2312	GCF_003515425.1	IV	SouthKorea	Cho et al. 2019 https://www.frontiersin.org/journals/microbiology/articles/10.3389/fmicb.2019.00506/	f__Burkholderiaceae	99.79	0.07
Ralstonia pseudosolanacearum	SL2330	GCF_003515225.1	I	SouthKorea	Cho et al. 2019 https://www.frontiersin.org/journals/microbiology/articles/10.3389/fmicb.2019.00506/	f__Burkholderiaceae	99.94	0
Ralstonia pseudosolanacearum	SL2729	GCF_003515405.1	I	SouthKorea	Cho et al. 2019 https://www.frontiersin.org/journals/microbiology/articles/10.3389/fmicb.2019.00506/	f__Burkholderiaceae	99.88	0
Ralstonia pseudosolanacearum	SL3103	GCF_003515205.1	I	SouthKorea	Cho et al. 2019 https://www.frontiersin.org/journals/microbiology/articles/10.3389/fmicb.2019.00506/	f__Burkholderiaceae	99.82	0
Ralstonia syzygii	SL3175	GCF_003515185.1	IV	SouthKorea	Cho et al. 2019 https://www.frontiersin.org/journals/microbiology/articles/10.3389/fmicb.2019.00506/	f__Burkholderiaceae	99.94	0.23
Ralstonia pseudosolanacearum	SL3300	GCF_003515625.1	I	SouthKorea	Cho et al. 2019 https://www.frontiersin.org/journals/microbiology/articles/10.3389/fmicb.2019.00506/	f__Burkholderiaceae	99.75	0
Ralstonia pseudosolanacearum	SL3730	GCF_003515365.1	I	SouthKorea	Cho et al. 2019 https://www.frontiersin.org/journals/microbiology/articles/10.3389/fmicb.2019.00506/	f__Burkholderiaceae	99.94	0
Ralstonia pseudosolanacearum	SL3755	GCF_003515345.1	I	SouthKorea	Cho et al. 2019 https://www.frontiersin.org/journals/microbiology/articles/10.3389/fmicb.2019.00506/	f__Burkholderiaceae	99.71	0
Ralstonia pseudosolanacearum	SL3822	GCF_003515605.1	I	SouthKorea	Cho et al. 2019 https://www.frontiersin.org/journals/microbiology/articles/10.3389/fmicb.2019.00506/	f__Burkholderiaceae	99.94	0.46
Ralstonia pseudosolanacearum	SL3882	GCF_003515585.1	I	SouthKorea	Cho et al. 2019 https://www.frontiersin.org/journals/microbiology/articles/10.3389/fmicb.2019.00506/	f__Burkholderiaceae	99.94	0
Ralstonia pseudosolanacearum	SM1850_UCD520	GCF_030519255.1	I	Nepal	Subedi et al. 2024 https://apsjournals.apsnet.org/doi/10.1094/PHYTOFR-10-23-0136-R	f__Burkholderiaceae	99.94	0.46
Ralstonia pseudosolanacearum	SM1851_UCD521	GCF_030519305.1	I	Nepal	Subedi et al. 2024 https://apsjournals.apsnet.org/doi/10.1094/PHYTOFR-10-23-0136-R	f__Burkholderiaceae	99.94	0.46
Ralstonia pseudosolanacearum	SM1858_UCD505	GCF_030519275.1	I	Bangladesh	Subedi et al. 2024 https://apsjournals.apsnet.org/doi/10.1094/PHYTOFR-10-23-0136-R	f__Burkholderiaceae	99.94	0.5
Ralstonia pseudosolanacearum	SM666_UCD496	GCF_030519295.1	I	Bangladesh	Subedi et al. 2024 https://apsjournals.apsnet.org/doi/10.1094/PHYTOFR-10-23-0136-R	f__Burkholderiaceae	99.79	0
Ralstonia pseudosolanacearum	SM671_UCD503	GCF_030519215.1	I	Bangladesh	Subedi et al. 2024 https://apsjournals.apsnet.org/doi/10.1094/PHYTOFR-10-23-0136-R	f__Burkholderiaceae	99.94	0
Ralstonia pseudosolanacearum	SM677_UCD518	GCF_030519225.1	I	Bangladesh	Subedi et al. 2024 https://apsjournals.apsnet.org/doi/10.1094/PHYTOFR-10-23-0136-R	f__Burkholderiaceae	99.94	0
Ralstonia pseudosolanacearum	SM683_UCD502	GCF_030519155.1	I	Bangladesh	Subedi et al. 2024 https://apsjournals.apsnet.org/doi/10.1094/PHYTOFR-10-23-0136-R	f__Burkholderiaceae	99.94	0
Ralstonia pseudosolanacearum	SM684_UCD504	GCF_030519175.1	I	Bangladesh	Subedi et al. 2024 https://apsjournals.apsnet.org/doi/10.1094/PHYTOFR-10-23-0136-R	f__Burkholderiaceae	99.94	0
Ralstonia pseudosolanacearum	SM686_UCD506	GCF_030519165.1	I	Bangladesh	Subedi et al. 2024 https://apsjournals.apsnet.org/doi/10.1094/PHYTOFR-10-23-0136-R	f__Burkholderiaceae	99.94	0
Ralstonia pseudosolanacearum	SM696_UCD519	GCF_030519135.1	I	Bangladesh	Subedi et al. 2024 https://apsjournals.apsnet.org/doi/10.1094/PHYTOFR-10-23-0136-R	f__Burkholderiaceae	99.94	0.11
Ralstonia pseudosolanacearum	SM702_UCD515	GCF_030519075.1	I	Bangladesh	Subedi et al. 2024 https://apsjournals.apsnet.org/doi/10.1094/PHYTOFR-10-23-0136-R	f__Burkholderiaceae	99.94	0.11
Ralstonia pseudosolanacearum	SM707_UCD512	GCF_030519055.1	I	Bangladesh	Subedi et al. 2024 https://apsjournals.apsnet.org/doi/10.1094/PHYTOFR-10-23-0136-R	f__Burkholderiaceae	99.94	0
Ralstonia pseudosolanacearum	SM709_UCD514	GCF_030519065.1	I	Bangladesh	Subedi et al. 2024 https://apsjournals.apsnet.org/doi/10.1094/PHYTOFR-10-23-0136-R	f__Burkholderiaceae	99.94	0
Ralstonia pseudosolanacearum	SM714_UCD497	GCF_030519085.1	I	Bangladesh	Subedi et al. 2024 https://apsjournals.apsnet.org/doi/10.1094/PHYTOFR-10-23-0136-R	f__Burkholderiaceae	99.94	0.05
Ralstonia pseudosolanacearum	SM715_UCD499	GCF_030519035.1	I	Bangladesh	Subedi et al. 2024 https://apsjournals.apsnet.org/doi/10.1094/PHYTOFR-10-23-0136-R	f__Burkholderiaceae	99.94	0.05
Ralstonia pseudosolanacearum	SM717_UCD507	GCF_030518935.1	I	Bangladesh	Subedi et al. 2024 https://apsjournals.apsnet.org/doi/10.1094/PHYTOFR-10-23-0136-R	f__Burkholderiaceae	99.94	0
Ralstonia pseudosolanacearum	SM718_UCD509	GCF_030518995.1	I	Bangladesh	Subedi et al. 2024 https://apsjournals.apsnet.org/doi/10.1094/PHYTOFR-10-23-0136-R	f__Burkholderiaceae	99.94	0.11
Ralstonia pseudosolanacearum	SM732_UCD517	GCF_030518945.1	I	Bangladesh	Subedi et al. 2024 https://apsjournals.apsnet.org/doi/10.1094/PHYTOFR-10-23-0136-R	f__Burkholderiaceae	99.89	0
Ralstonia pseudosolanacearum	SM734_UCD498	GCF_030518985.1	I	Bangladesh	Subedi et al. 2024 https://apsjournals.apsnet.org/doi/10.1094/PHYTOFR-10-23-0136-R	f__Burkholderiaceae	99.94	0
Ralstonia pseudosolanacearum	SM735_UCD516	GCF_030518955.1	I	Bangladesh	Subedi et al. 2024 https://apsjournals.apsnet.org/doi/10.1094/PHYTOFR-10-23-0136-R	f__Burkholderiaceae	99.94	0
Ralstonia pseudosolanacearum	SM741_UCD511	GCF_030518875.1	I	Bangladesh	Subedi et al. 2024 https://apsjournals.apsnet.org/doi/10.1094/PHYTOFR-10-23-0136-R	f__Burkholderiaceae	99.94	0
Ralstonia pseudosolanacearum	SM742_UCD513	GCF_030518845.1	I	Bangladesh	Subedi et al. 2024 https://apsjournals.apsnet.org/doi/10.1094/PHYTOFR-10-23-0136-R	f__Burkholderiaceae	99.94	0
Ralstonia pseudosolanacearum	SM743_UCD567	GCF_030518835.1	I	Nepal	Subedi et al. 2024 https://apsjournals.apsnet.org/doi/10.1094/PHYTOFR-10-23-0136-R	f__Burkholderiaceae	99.94	0.46
Ralstonia pseudosolanacearum	SM744_UCD522	GCF_030518855.1	I	Nepal	Subedi et al. 2024 https://apsjournals.apsnet.org/doi/10.1094/PHYTOFR-10-23-0136-R	f__Burkholderiaceae	99.94	0.46
Ralstonia pseudosolanacearum	SM747_UCD508	GCF_030518885.1	I	Nepal	Subedi et al. 2024 https://apsjournals.apsnet.org/doi/10.1094/PHYTOFR-10-23-0136-R	f__Burkholderiaceae	99.94	0.46
Ralstonia pseudosolanacearum	Sw698	GCF_025859635.1	I	SouthKorea	Jeong et al. 2023 https://journals.asm.org/doi/full/10.1128/mra.00942-22	f__Burkholderiaceae	99.94	0
Ralstonia pseudosolanacearum	SY1	GCF_018540425.1	I	China	Sun et al. 2022 https://link.springer.com/article/10.1007/s13258-022-01270-9	f__Burkholderiaceae	99.94	0
Ralstonia solanacearum	T1-UY_UW688	GCA_023075355.1	IIA	Uruguay	Dewberry and Sharma 2024, https://apsjournals.apsnet.org/doi/10.1094/PHYTO-06-24-0187-R	f__Burkholderiaceae	99.94	0.46
Ralstonia syzygii	T101	GCF_003515485.1	IV	SouthKorea	Cho et al. 2019 https://www.frontiersin.org/journals/microbiology/articles/10.3389/fmicb.2019.00506/	f__Burkholderiaceae	99.79	0.07
Ralstonia syzygii	T11	GCF_003515165.1	IV	SouthKorea	Cho et al. 2019 https://www.frontiersin.org/journals/microbiology/articles/10.3389/fmicb.2019.00506/	f__Burkholderiaceae	99.62	0.07
Ralstonia pseudosolanacearum	T117	GCF_003515245.1	I	SouthKorea	Cho et al. 2019 https://www.frontiersin.org/journals/microbiology/articles/10.3389/fmicb.2019.00506/	f__Burkholderiaceae	99.94	0
Ralstonia syzygii	T12	GCF_003515325.1	IV	Thailand	Cho et al. 2019 https://www.frontiersin.org/journals/microbiology/articles/10.3389/fmicb.2019.00506/	f__Burkholderiaceae	99.39	0.07
Ralstonia pseudosolanacearum	T25_UW811	GCF_023074975.1	I	Togo	Dewberry and Sharma 2024, https://apsjournals.apsnet.org/doi/10.1094/PHYTO-06-24-0187-R	f__Burkholderiaceae	99.94	0
Ralstonia pseudosolanacearum	T2C-Rasto	GCF_019737115.1	I	Vietnam	Le et al. 2023 https://www.sciencedirect.com/science/article/pii/S2352340923003712	f__Burkholderiaceae	99.94	0
Ralstonia pseudosolanacearum	T42	GCF_003515565.1	I	SouthKorea	Cho et al. 2019 https://www.frontiersin.org/journals/microbiology/articles/10.3389/fmicb.2019.00506/	f__Burkholderiaceae	99.48	0
Ralstonia syzygii	T51	GCF_003515145.1	IV	SouthKorea	Cho et al. 2019 https://www.frontiersin.org/journals/microbiology/articles/10.3389/fmicb.2019.00506/	f__Burkholderiaceae	99.94	0.07
Ralstonia pseudosolanacearum	T523	GCF_003595325.1	I	Philippines	Montecillo et al. 2018 https://journals.asm.org/doi/full/10.1128/mra.01048-18	f__Burkholderiaceae	99.48	0
Ralstonia pseudosolanacearum	T60	GCF_003515545.1	I	SouthKorea	Cho et al. 2019 https://www.frontiersin.org/journals/microbiology/articles/10.3389/fmicb.2019.00506/	f__Burkholderiaceae	99.88	0
Ralstonia pseudosolanacearum	T78	GCF_003515285.1	I	SouthKorea	Cho et al. 2019 https://www.frontiersin.org/journals/microbiology/articles/10.3389/fmicb.2019.00506/	f__Burkholderiaceae	99.94	0
Ralstonia syzygii	T82	GCF_003515525.1	IV	SouthKorea	Cho et al. 2019 https://www.frontiersin.org/journals/microbiology/articles/10.3389/fmicb.2019.00506/	f__Burkholderiaceae	99.85	0.07
Ralstonia syzygii	T95	GCF_003515505.1	IV	SouthKorea	Cho et al. 2019 https://www.frontiersin.org/journals/microbiology/articles/10.3389/fmicb.2019.00506/	f__Burkholderiaceae	99.94	0.07
Ralstonia syzygii	T98	GCF_003515265.1	IV	SouthKorea	Cho et al. 2019 https://www.frontiersin.org/journals/microbiology/articles/10.3389/fmicb.2019.00506/	f__Burkholderiaceae	99.94	0.23
Ralstonia pseudosolanacearum	Tb04	GCF_023130705.1	I	China	He et al. 2021 https://bsppjournals.onlinelibrary.wiley.com/doi/full/10.1111/ppa.13389	f__Burkholderiaceae	99.94	0
Ralstonia pseudosolanacearum	Tg03	GCF_003725665.1	I	China	He et al. 2021 https://bsppjournals.onlinelibrary.wiley.com/doi/full/10.1111/ppa.13389	f__Burkholderiaceae	99.94	0.92
Ralstonia pseudosolanacearum	To1	GCF_012062825.1	I	SouthKorea	Prokchorchik et al. 2020 https://www.microbiologyresearch.org/content/journal/mgen/10.1099/mgen.0.000461	f__Burkholderiaceae	99.94	0
Ralstonia pseudosolanacearum	To22	GCF_012062775.1	I	SouthKorea	Prokchorchik et al. 2020 https://www.microbiologyresearch.org/content/journal/mgen/10.1099/mgen.0.000461	f__Burkholderiaceae	99.94	0
Ralstonia pseudosolanacearum	To28	GCF_012062765.1	I	SouthKorea	Prokchorchik et al. 2020 https://www.microbiologyresearch.org/content/journal/mgen/10.1099/mgen.0.000461	f__Burkholderiaceae	99.94	0
Ralstonia pseudosolanacearum	To36	GCF_012062745.1	I	SouthKorea	Prokchorchik et al. 2020 https://www.microbiologyresearch.org/content/journal/mgen/10.1099/mgen.0.000461	f__Burkholderiaceae	99.94	0
Ralstonia pseudosolanacearum	To42	GCF_012062685.1	I	SouthKorea	Prokchorchik et al. 2020 https://www.microbiologyresearch.org/content/journal/mgen/10.1099/mgen.0.000461	f__Burkholderiaceae	99.94	0.46
Ralstonia pseudosolanacearum	To53	GCF_012062725.1	I	SouthKorea	Prokchorchik et al. 2020 https://www.microbiologyresearch.org/content/journal/mgen/10.1099/mgen.0.000461	f__Burkholderiaceae	99.94	0
Ralstonia pseudosolanacearum	To63	GCF_012062695.1	I	SouthKorea	Prokchorchik et al. 2020 https://www.microbiologyresearch.org/content/journal/mgen/10.1099/mgen.0.000461	f__Burkholderiaceae	99.94	0
Ralstonia pseudosolanacearum	To7	GCF_012062785.1	I	SouthKorea	Prokchorchik et al. 2020 https://www.microbiologyresearch.org/content/journal/mgen/10.1099/mgen.0.000461	f__Burkholderiaceae	99.94	0
Ralstonia pseudosolanacearum	TZ10	GCA_040537555.1	I	Tanzania	Elmgreen and Kanyagha et al, in prep	f__Burkholderiaceae	99.94	0.57
Ralstonia pseudosolanacearum	TZ11	GCA_040537655.1	I	Tanzania	Elmgreen and Kanyagha et al, in prep	f__Burkholderiaceae	99.94	0.46
Ralstonia pseudosolanacearum	TZ15	GCA_040537455.1	I	Tanzania	Elmgreen and Kanyagha et al, in prep	f__Burkholderiaceae	99.94	0.46
Ralstonia pseudosolanacearum	TZ17	GCA_040537635.1	I	Tanzania	Elmgreen and Kanyagha et al, in prep	f__Burkholderiaceae	99.94	0.46
Ralstonia pseudosolanacearum	TZ19	GCA_040537645.1	I	Tanzania	Elmgreen and Kanyagha et al, in prep	f__Burkholderiaceae	99.94	0.46
Ralstonia pseudosolanacearum	TZ20	GCA_040537575.1	I	Tanzania	Elmgreen and Kanyagha et al, in prep	f__Burkholderiaceae	99.94	0.46
Ralstonia pseudosolanacearum	TZ21	GCA_040537495.1	I	Tanzania	Elmgreen and Kanyagha et al, in prep	f__Burkholderiaceae	99.48	0.46
Ralstonia pseudosolanacearum	TZ22	GCA_040537485.1	I	Tanzania	Elmgreen and Kanyagha et al, in prep	f__Burkholderiaceae	99.94	0.57
Ralstonia pseudosolanacearum	TZ26	GCA_040537475.1	I	Tanzania	Elmgreen and Kanyagha et al, in prep	f__Burkholderiaceae	99.94	0.11
Ralstonia pseudosolanacearum	TZ27	GCA_040537435.1	I	Tanzania	Elmgreen and Kanyagha et al, in prep	f__Burkholderiaceae	99.94	0.46
Ralstonia pseudosolanacearum	TZ3	GCA_040537795.1	I	Tanzania	Elmgreen and Kanyagha et al, in prep	f__Burkholderiaceae	99.94	0.57
Ralstonia pseudosolanacearum	TZ33	GCA_040537585.1	I	Tanzania	Elmgreen and Kanyagha et al, in prep	f__Burkholderiaceae	99.94	0
Ralstonia pseudosolanacearum	TZ34	GCA_040537595.1	I	Tanzania	Elmgreen and Kanyagha et al, in prep	f__Burkholderiaceae	99.94	0.46
Ralstonia pseudosolanacearum	TZ35	GCA_040537535.1	I	Tanzania	Elmgreen and Kanyagha et al, in prep	f__Burkholderiaceae	99.94	0
Ralstonia pseudosolanacearum	TZ4	GCA_040537745.1	I	Tanzania	Elmgreen and Kanyagha et al, in prep	f__Burkholderiaceae	99.94	0.46
Ralstonia pseudosolanacearum	TZ5	GCA_040537735.1	I	Tanzania	Elmgreen and Kanyagha et al, in prep	f__Burkholderiaceae	99.94	0.46
Ralstonia pseudosolanacearum	TZ6	GCA_040537775.1	I	Tanzania	Elmgreen and Kanyagha et al, in prep	f__Burkholderiaceae	99.94	0.46
Ralstonia pseudosolanacearum	TZ8	GCA_040537695.1	I	Tanzania	Elmgreen and Kanyagha et al, in prep	f__Burkholderiaceae	99.94	0.46
Ralstonia pseudosolanacearum	TZ9	GCA_040537705.1	I	Tanzania	Elmgreen and Kanyagha et al, in prep	f__Burkholderiaceae	99.94	0.46
Ralstonia solanacearum	UA1579	GCF_003860725.1	IIB	Colombia	Ramirez et al. 2020 https://bsppjournals.onlinelibrary.wiley.com/doi/full/10.1111/ppa.13121	f__Burkholderiaceae	99.94	0.57
Ralstonia solanacearum	UA1591	GCF_003860705.1	IIB	Colombia	Ramirez et al. 2020 https://bsppjournals.onlinelibrary.wiley.com/doi/full/10.1111/ppa.13121	f__Burkholderiaceae	99.94	0.57
Ralstonia solanacearum	UA1609	GCF_003860765.1	IIB	Colombia	Ramirez et al. 2020 https://bsppjournals.onlinelibrary.wiley.com/doi/full/10.1111/ppa.13121	f__Burkholderiaceae	99.79	0.57
Ralstonia solanacearum	UA1611	GCF_003860685.1	IIA	Colombia	Ramirez et al. 2020 https://bsppjournals.onlinelibrary.wiley.com/doi/full/10.1111/ppa.13121	f__Burkholderiaceae	99.94	0.8
Ralstonia solanacearum	UA1617	GCF_003860745.1	IIB	Colombia	Ramirez et al. 2020 https://www.sciencedirect.com/science/article/pii/S1049964419308072	f__Burkholderiaceae	99.94	0.57
Ralstonia solanacearum	UCD576	GCA_036553425.1	IIA	UnitedStates	Ramirez et al, in prep	f__Burkholderiaceae	99.94	0.46
Ralstonia syzygii	UQRS280_UW738	GCA_023075235.1	IV	Indonesia	Dewberry and Sharma 2024, https://apsjournals.apsnet.org/doi/10.1094/PHYTO-06-24-0187-R	f__Burkholderiaceae	99.94	0.29
Ralstonia solanacearum	UW120	GCA_023077635.1	IIB	CostaRica	Dewberry and Sharma 2024, https://apsjournals.apsnet.org/doi/10.1094/PHYTO-06-24-0187-R	f__Burkholderiaceae	99.94	0.56
Ralstonia solanacearum	UW128	GCF_023646455.1	IIB	Peru	Beutler et al. 2023 https://apsjournals.apsnet.org/doi/full/10.1094/PHYTOFR-06-22-0068-SC	f__Burkholderiaceae	99.94	0.57
Ralstonia solanacearum	UW132	GCF_028464965.1	IIB	Peru	Aoun et al. 2023, https://apsjournals.apsnet.org/doi/full/10.1094/PHYTOFR-02-23-0024-A	f__Burkholderiaceae	99.94	0.69
Ralstonia solanacearum	UW136	GCF_028464595.1	IIB	CostaRica	Aoun et al. 2023, https://apsjournals.apsnet.org/doi/full/10.1094/PHYTOFR-02-23-0024-A	f__Burkholderiaceae	99.88	0.22
Ralstonia solanacearum	UW153	GCA_023077555.1	IIC	Australia	Dewberry and Sharma 2024, https://apsjournals.apsnet.org/doi/10.1094/PHYTO-06-24-0187-R	f__Burkholderiaceae	99.94	0.57
Ralstonia solanacearum	UW154	SAMN27356502	IIA	Colombia	Greenrod et al. 2022 https://bmcgenomics.biomedcentral.com/articles/10.1186/s12864-022-08909-7	f__Burkholderiaceae	99.94	0.46
Ralstonia solanacearum	UW158	GCF_028464865.1	IIB	Peru	Aoun et al. 2023, https://apsjournals.apsnet.org/doi/full/10.1094/PHYTOFR-02-23-0024-A	f__Burkholderiaceae	99.94	0.57
Ralstonia solanacearum	UW162	GCF_023077495.1	IIB	Peru	Dewberry and Sharma 2024, https://apsjournals.apsnet.org/doi/10.1094/PHYTO-06-24-0187-R	f__Burkholderiaceae	99.94	2.08
Ralstonia solanacearum	UW163	GCF_001587135.1	IIB	Peru	Ailloud et al. 2016 https://peerj.com/articles/1549/	f__Burkholderiaceae	99.94	0.57
Ralstonia solanacearum	UW170	GCF_023646415.1	IIB	Colombia	Beutler et al. 2023 https://apsjournals.apsnet.org/doi/full/10.1094/PHYTOFR-06-22-0068-SC	f__Burkholderiaceae	99.94	0.57
Ralstonia solanacearum	UW171	GCF_028464815.1	IIB	Colombia	Aoun et al. 2023, https://apsjournals.apsnet.org/doi/full/10.1094/PHYTOFR-02-23-0024-A	f__Burkholderiaceae	99.94	0.57
Ralstonia solanacearum	UW174	GCF_028464785.1	IIB	Colombia	Aoun et al. 2023, https://apsjournals.apsnet.org/doi/full/10.1094/PHYTOFR-02-23-0024-A	f__Burkholderiaceae	99.94	0.57
Ralstonia solanacearum	UW175	GCF_023077475.1	IIB	Colombia	Dewberry and Sharma 2024, https://apsjournals.apsnet.org/doi/10.1094/PHYTO-06-24-0187-R	f__Burkholderiaceae	99.94	0.57
Ralstonia solanacearum	UW176	GCF_028464775.1	IIB	Colombia	Aoun et al. 2023, https://apsjournals.apsnet.org/doi/full/10.1094/PHYTOFR-02-23-0024-A	f__Burkholderiaceae	99.94	0.57
Ralstonia solanacearum	UW177	GCF_028464765.1	IIB	Colombia	Aoun et al. 2023, https://apsjournals.apsnet.org/doi/full/10.1094/PHYTOFR-02-23-0024-A	f__Burkholderiaceae	99.94	0.57
Ralstonia solanacearum	UW179	GCF_000825805.2	IIB	Colombia	Ailloud et al. 2015 https://bmcgenomics.biomedcentral.com/articles/10.1186/s12864-015-1474-8	f__Burkholderiaceae	96.81	0.57
Ralstonia pseudosolanacearum	UW180	GCA_028464705.1	I	Colombia	Aoun et al. 2023, https://apsjournals.apsnet.org/doi/full/10.1094/PHYTOFR-02-23-0024-A	f__Burkholderiaceae	99.2	0
Ralstonia solanacearum	UW181	GCF_001373315.1	IIA	Venezuela	Ailloud et al. 2015 https://bmcgenomics.biomedcentral.com/articles/10.1186/s12864-015-1474-8	f__Burkholderiaceae	97.27	0.57
Ralstonia solanacearum	UW187	GCA_023077435.1	IIC	UnitedStates	Dewberry and Sharma 2024, https://apsjournals.apsnet.org/doi/10.1094/PHYTO-06-24-0187-R	f__Burkholderiaceae	99.94	0.46
Ralstonia solanacearum	UW191	GCF_028728295.1	IIB	Peru	Aoun et al. 2023, https://apsjournals.apsnet.org/doi/full/10.1094/PHYTOFR-02-23-0024-A	f__Burkholderiaceae	99.79	0.57
Ralstonia pseudosolanacearum	UW193	GCA_023077445.1	I	Peru	Dewberry and Sharma 2024, https://apsjournals.apsnet.org/doi/10.1094/PHYTO-06-24-0187-R	f__Burkholderiaceae	99.94	0.92
Ralstonia pseudosolanacearum	UW198	GCF_023077395.1	I	Philippines	Dewberry and Sharma 2024, https://apsjournals.apsnet.org/doi/10.1094/PHYTO-06-24-0187-R	f__Burkholderiaceae	99.94	0
Ralstonia solanacearum	UW210	GCA_023077375.1	IIC	UnitedStates	Dewberry and Sharma 2024, https://apsjournals.apsnet.org/doi/10.1094/PHYTO-06-24-0187-R	f__Burkholderiaceae	99.94	0.46
Ralstonia solanacearum	UW220b	GCA_023077355.1	IIB	India	Dewberry and Sharma 2024, https://apsjournals.apsnet.org/doi/10.1094/PHYTO-06-24-0187-R	f__Burkholderiaceae	99.94	0.56
Ralstonia solanacearum	UW220e	GCA_023077315.1	IIB	India	Dewberry and Sharma 2024, https://apsjournals.apsnet.org/doi/10.1094/PHYTO-06-24-0187-R	f__Burkholderiaceae	99.94	0.56
Ralstonia solanacearum	UW224	GCA_023077295.1	IIB	Kenya	Dewberry and Sharma 2024, https://apsjournals.apsnet.org/doi/10.1094/PHYTO-06-24-0187-R	f__Burkholderiaceae	99.94	0.56
Ralstonia solanacearum	UW225	GCA_023077255.1	IIB	Kenya	Dewberry and Sharma 2024, https://apsjournals.apsnet.org/doi/10.1094/PHYTO-06-24-0187-R	f__Burkholderiaceae	99.94	0.56
Ralstonia solanacearum	UW229	GCA_023077275.1	IIA	Brazil	Dewberry and Sharma 2024, https://apsjournals.apsnet.org/doi/10.1094/PHYTO-06-24-0187-R	f__Burkholderiaceae	99.94	0.46
Ralstonia solanacearum	UW23	GCA_023077235.1	IIB	Israel	Dewberry and Sharma 2024, https://apsjournals.apsnet.org/doi/10.1094/PHYTO-06-24-0187-R	f__Burkholderiaceae	99.94	0.56
Ralstonia solanacearum	UW24	GCF_001696855.1	IIB	Israel	Unpublished by: cBio Corp	f__Burkholderiaceae	99.94	0.56
Ralstonia solanacearum	UW256	GCA_023077175.1	IIA	CostaRica	Dewberry and Sharma 2024, https://apsjournals.apsnet.org/doi/10.1094/PHYTO-06-24-0187-R	f__Burkholderiaceae	100	0.69
Ralstonia solanacearum	UW257	GCA_023077155.1	IIB	CostaRica	Dewberry and Sharma 2024, https://apsjournals.apsnet.org/doi/10.1094/PHYTO-06-24-0187-R	f__Burkholderiaceae	99.94	0.56
Ralstonia solanacearum	UW261	GCA_023077115.1	IIA	Peru	Dewberry and Sharma 2024, https://apsjournals.apsnet.org/doi/10.1094/PHYTO-06-24-0187-R	f__Burkholderiaceae	99.94	0.65
Ralstonia solanacearum	UW262	GCA_023077095.1	IIB	Peru	Dewberry and Sharma 2024, https://apsjournals.apsnet.org/doi/10.1094/PHYTO-06-24-0187-R	f__Burkholderiaceae	99.94	0.46
Ralstonia pseudosolanacearum	UW27	SAMN27356653	I	UnitedStates	Greenrod et al. 2022 https://bmcgenomics.biomedcentral.com/articles/10.1186/s12864-022-08909-7	f__Burkholderiaceae	99.94	0
Ralstonia solanacearum	UW272	GCA_023077055.1	IIA	CostaRica	Dewberry and Sharma 2024, https://apsjournals.apsnet.org/doi/10.1094/PHYTO-06-24-0187-R	f__Burkholderiaceae	99.94	0.57
Ralstonia solanacearum	UW273	GCA_023077035.1	IIA	CostaRica	Dewberry and Sharma 2024, https://apsjournals.apsnet.org/doi/10.1094/PHYTO-06-24-0187-R	f__Burkholderiaceae	99.94	0.46
Ralstonia solanacearum	UW275	SAMN27356510	IIA	CostaRica	Greenrod et al. 2022 https://bmcgenomics.biomedcentral.com/articles/10.1186/s12864-022-08909-7	f__Burkholderiaceae	99.94	0.52
Ralstonia solanacearum	UW276	GCA_023077005.1	IIB	Mexico	Dewberry and Sharma 2024, https://apsjournals.apsnet.org/doi/10.1094/PHYTO-06-24-0187-R	f__Burkholderiaceae	99.94	0.56
Ralstonia solanacearum	UW278	SAMN27356596	IIA	Mexico	Greenrod et al. 2022 https://bmcgenomics.biomedcentral.com/articles/10.1186/s12864-022-08909-7	f__Burkholderiaceae	100	0.69
Ralstonia solanacearum	UW28	GCA_023076945.1	IIB	RepublicofCyprus	Dewberry and Sharma 2024, https://apsjournals.apsnet.org/doi/10.1094/PHYTO-06-24-0187-R	f__Burkholderiaceae	99.94	0.1
Ralstonia pseudosolanacearum	UW296	GCA_023076985.1	I	SriLanka	Dewberry and Sharma 2024, https://apsjournals.apsnet.org/doi/10.1094/PHYTO-06-24-0187-R	f__Burkholderiaceae	99.94	0
Ralstonia pseudosolanacearum	UW298	GCA_023076935.1	I	Philippines	Dewberry and Sharma 2024, https://apsjournals.apsnet.org/doi/10.1094/PHYTO-06-24-0187-R	f__Burkholderiaceae	99.94	0
Ralstonia solanacearum	UW30	SAMN27356639	IIC	Trinidad	Greenrod et al. 2022 https://bmcgenomics.biomedcentral.com/articles/10.1186/s12864-022-08909-7	f__Burkholderiaceae	99.94	0.57
Ralstonia solanacearum	UW330	GCA_023076905.1	IIA	Guyana	Dewberry and Sharma 2024, https://apsjournals.apsnet.org/doi/10.1094/PHYTO-06-24-0187-R	f__Burkholderiaceae	99.48	0.57
Ralstonia solanacearum	UW365	GCF_001696865.1	IIB	China	Unpublished by: cBio Corp	f__Burkholderiaceae	99.94	0.56
Ralstonia solanacearum	UW37	GCA_023076655.1	IIB	Colombia	Dewberry and Sharma 2024, https://apsjournals.apsnet.org/doi/10.1094/PHYTO-06-24-0187-R	f__Burkholderiaceae	99.94	0.56
Ralstonia pseudosolanacearum	UW386	GCF_006088755.1	III	Nigeria	Steidl et al. 2021 https://apsjournals.apsnet.org/doi/full/10.1094/MPMI-04-21-0086-A	f__Burkholderiaceae	99.94	0.46
Ralstonia solanacearum	UW491	GCF_001696845.1	IIA	UnitedStates	Unpublished by: cBio Corp	f__Burkholderiaceae	99.94	0.56
Ralstonia pseudosolanacearum	UW5	GCA_028728365.1	I	CostaRica	Aoun et al. 2023, https://apsjournals.apsnet.org/doi/full/10.1094/PHYTOFR-02-23-0024-A	f__Burkholderiaceae	99.94	0
Ralstonia solanacearum	UW551	GCF_002251655.1	IIB	Kenya	Hayes et al. 2017 https://journals.asm.org/doi/full/10.1128/genomea.01088-17	f__Burkholderiaceae	99.71	0.56
Ralstonia solanacearum	UW552	GCA_023075785.1	IIB	Guatemala	Dewberry and Sharma 2024, https://apsjournals.apsnet.org/doi/10.1094/PHYTO-06-24-0187-R	f__Burkholderiaceae	99.94	0.56
Ralstonia solanacearum	UW557	GCA_023075815.1	IIB	Guatemala	Dewberry and Sharma 2024, https://apsjournals.apsnet.org/doi/10.1094/PHYTO-06-24-0187-R	f__Burkholderiaceae	99.94	0.56
Ralstonia solanacearum	UW560	GCA_023075775.1	IIB	Guatemala	Dewberry and Sharma 2024, https://apsjournals.apsnet.org/doi/10.1094/PHYTO-06-24-0187-R	f__Burkholderiaceae	99.94	0.56
Ralstonia solanacearum	UW573	GCA_023075715.1	IIB	Guatemala	Dewberry and Sharma 2024, https://apsjournals.apsnet.org/doi/10.1094/PHYTO-06-24-0187-R	f__Burkholderiaceae	99.94	0.56
Ralstonia solanacearum	UW592	GCA_023075695.1	IIA	Guatemala	Dewberry and Sharma 2024, https://apsjournals.apsnet.org/doi/10.1094/PHYTO-06-24-0187-R	f__Burkholderiaceae	99.48	0.57
Ralstonia solanacearum	UW599	GCA_023075655.1	IIB	Guatemala	Dewberry and Sharma 2024, https://apsjournals.apsnet.org/doi/10.1094/PHYTO-06-24-0187-R	f__Burkholderiaceae	99.94	0.56
Ralstonia solanacearum	UW600	GCA_023075635.1	IIB	Guatemala	Dewberry and Sharma 2024, https://apsjournals.apsnet.org/doi/10.1094/PHYTO-06-24-0187-R	f__Burkholderiaceae	99.94	0.56
Ralstonia solanacearum	UW611	GCA_023075705.1	IIB	Guatemala	Dewberry and Sharma 2024, https://apsjournals.apsnet.org/doi/10.1094/PHYTO-06-24-0187-R	f__Burkholderiaceae	99.94	0.56
Ralstonia pseudosolanacearum	UW613	GCA_023075595.1	I	Guatemala	Dewberry and Sharma 2024, https://apsjournals.apsnet.org/doi/10.1094/PHYTO-06-24-0187-R	f__Burkholderiaceae	99.94	0
Ralstonia pseudosolanacearum	UW74	GCA_023075215.1	I	SriLanka	Dewberry and Sharma 2024, https://apsjournals.apsnet.org/doi/10.1094/PHYTO-06-24-0187-R	f__Burkholderiaceae	99.94	0
Ralstonia solanacearum	UW75	GCF_028728185.1	IIB	CostaRica	Aoun et al. 2023, https://apsjournals.apsnet.org/doi/full/10.1094/PHYTOFR-02-23-0024-A	f__Burkholderiaceae	99.94	0.1
Ralstonia pseudosolanacearum	UW757	GCF_001645725.1	I	Guatemala	Weibel et al. 2018 https://apsjournals.apsnet.org/doi/abs/10.1094/PHP-RS-16-0001	f__Burkholderiaceae	99.94	0.11
Ralstonia pseudosolanacearum	UW763	GCF_014884725.1	I	Senegal	Steidl et al. 2021 https://apsjournals.apsnet.org/doi/full/10.1094/MPMI-04-21-0086-A	f__Burkholderiaceae	99.94	0
Ralstonia solanacearum	UW848	GCF_013359535.1	IIB	United States_Imported	Roman-Reyna et al. 2020 https://apsjournals.apsnet.org/doi/full/10.1094/PDIS-06-20-1269-A	f__Burkholderiaceae	99.94	0.56
Ralstonia solanacearum	UW853_UCD541	GCA_036543205.1	IIC	UnitedStates	Unpublished; Lowe-Power lab at UC Davis	f__Burkholderiaceae	99.94	0.69
Ralstonia solanacearum	UW87	GCA_023074995.1	IIC	Canada	Dewberry and Sharma 2024, https://apsjournals.apsnet.org/doi/10.1094/PHYTO-06-24-0187-R	f__Burkholderiaceae	99.94	0.46
Ralstonia solanacearum	UW90	SAMN27356483	IIA	Brazil	Greenrod et al. 2022 https://bmcgenomics.biomedcentral.com/articles/10.1186/s12864-022-08909-7	f__Burkholderiaceae	99.94	0
Ralstonia solanacearum	UW98	GCF_028464675.1	IIB	CostaRica	Dewberry and Sharma 2024, https://apsjournals.apsnet.org/doi/10.1094/PHYTO-06-24-0187-R	f__Burkholderiaceae	99.89	0.1
Ralstonia solanacearum	UY031	GCF_001299555.1	IIB	Uruguay	Guarischi-Sousa et al. 2016 https://link.springer.com/article/10.1186/s40793-016-0131-4	f__Burkholderiaceae	99.48	0.56
Ralstonia pseudosolanacearum	Wj644	GCF_025884395.1	I	SouthKorea	Unpublished by: National Institute of Agricultural Sciences, RDA	f__Burkholderiaceae	99.94	0
Ralstonia pseudosolanacearum	WR-1	GCA_025884495.1	I	SouthKorea	Jeong et al. 2023 https://journals.asm.org/doi/full/10.1128/mra.01345-22	f__Burkholderiaceae	99.94	0
Ralstonia pseudosolanacearum	YC40-M	GCF_001663415.1	I	China	Unpublished by: Guangdong Academy of Agricultural Science Crops Research Institute	f__Burkholderiaceae	99.94	0
Ralstonia pseudosolanacearum	YO007_R280	SAMN27356476	I	Australia	Greenrod et al. 2022 https://bmcgenomics.biomedcentral.com/articles/10.1186/s12864-022-08909-7	f__Burkholderiaceae	99.94	0
Ralstonia solanacearum	YO008	SAMN27356477	IIB	Bangladesh	Greenrod et al. 2022 https://bmcgenomics.biomedcentral.com/articles/10.1186/s12864-022-08909-7	f__Burkholderiaceae	99.94	0.56
Ralstonia pseudosolanacearum	YO009	SAMN27356478	I	Bangladesh	Greenrod et al. 2022 https://bmcgenomics.biomedcentral.com/articles/10.1186/s12864-022-08909-7	f__Burkholderiaceae	99.94	0.46
Ralstonia solanacearum	YO010	SAMN27356479	IIB	Bangladesh	Greenrod et al. 2022 https://bmcgenomics.biomedcentral.com/articles/10.1186/s12864-022-08909-7	f__Burkholderiaceae	99.94	0.56
Ralstonia solanacearum	YO011	SAMN27356480	IIB	Bangladesh	Greenrod et al. 2022 https://bmcgenomics.biomedcentral.com/articles/10.1186/s12864-022-08909-7	f__Burkholderiaceae	99.94	0.56
Ralstonia solanacearum	YO043_R285	SAMN27356512	IIA	CostaRica	Greenrod et al. 2022 https://bmcgenomics.biomedcentral.com/articles/10.1186/s12864-022-08909-7	f__Burkholderiaceae	100	0.69
Ralstonia solanacearum	YO052_A5008	SAMN27356520	IIB	Egypt	Greenrod et al. 2022 https://bmcgenomics.biomedcentral.com/articles/10.1186/s12864-022-08909-7	f__Burkholderiaceae	99.94	0.56
Ralstonia pseudosolanacearum	YO084	SAMN27356541	I	Georgia	Greenrod et al. 2022 https://bmcgenomics.biomedcentral.com/articles/10.1186/s12864-022-08909-7	f__Burkholderiaceae	99.94	0
Ralstonia solanacearum	YO090	SAMN27356547	IIB	Hungary	Greenrod et al. 2022 https://bmcgenomics.biomedcentral.com/articles/10.1186/s12864-022-08909-7	f__Burkholderiaceae	99.94	0.56
Ralstonia syzygii	YO100_T327	SAMN27356556	IV	Indonesia	Greenrod et al. 2022 https://bmcgenomics.biomedcentral.com/articles/10.1186/s12864-022-08909-7	f__Burkholderiaceae	99.48	0
Ralstonia syzygii	YO102_T334	SAMN27356558	IV	Indonesia	Greenrod et al. 2022 https://bmcgenomics.biomedcentral.com/articles/10.1186/s12864-022-08909-7	f__Burkholderiaceae	99.48	0.11
Ralstonia syzygii	YO103_T379	SAMN27356559	IV	Indonesia	Greenrod et al. 2022 https://bmcgenomics.biomedcentral.com/articles/10.1186/s12864-022-08909-7	f__Burkholderiaceae	99.48	0.34
Ralstonia syzygii	YO106_T394	SAMN27356562	IV	Indonesia	Greenrod et al. 2022 https://bmcgenomics.biomedcentral.com/articles/10.1186/s12864-022-08909-7	f__Burkholderiaceae	99.48	0.11
Ralstonia syzygii	YO107_T440	SAMN27356563	IV	Indonesia	Greenrod et al. 2022 https://bmcgenomics.biomedcentral.com/articles/10.1186/s12864-022-08909-7	f__Burkholderiaceae	99.03	0
Ralstonia syzygii	YO108_T328	SAMN27356564	IV	Indonesia	Greenrod et al. 2022 https://bmcgenomics.biomedcentral.com/articles/10.1186/s12864-022-08909-7	f__Burkholderiaceae	99.03	0.57
Ralstonia syzygii	YO109_T329	SAMN27356565	IV	Indonesia	Greenrod et al. 2022 https://bmcgenomics.biomedcentral.com/articles/10.1186/s12864-022-08909-7	f__Burkholderiaceae	99.48	0
Ralstonia syzygii	YO110_T326	SAMN27356566	IV	Indonesia	Greenrod et al. 2022 https://bmcgenomics.biomedcentral.com/articles/10.1186/s12864-022-08909-7	f__Burkholderiaceae	99.03	0
Ralstonia solanacearum	YO114	SAMN27356570	IIB	Ireland	Greenrod et al. 2022 https://bmcgenomics.biomedcentral.com/articles/10.1186/s12864-022-08909-7	f__Burkholderiaceae	99.94	0.56
Ralstonia solanacearum	YO116	SAMN27356572	IIB	Ireland	Greenrod et al. 2022 https://bmcgenomics.biomedcentral.com/articles/10.1186/s12864-022-08909-7	f__Burkholderiaceae	99.94	0.56
Ralstonia solanacearum	YO147	SAMN27356601	IIB	Pakistan	Greenrod et al. 2022 https://bmcgenomics.biomedcentral.com/articles/10.1186/s12864-022-08909-7	f__Burkholderiaceae	99.94	0.56
Ralstonia solanacearum	YO148	SAMN27356602	IIB	Pakistan	Greenrod et al. 2022 https://bmcgenomics.biomedcentral.com/articles/10.1186/s12864-022-08909-7	f__Burkholderiaceae	99.94	0.56
Ralstonia pseudosolanacearum	YO154_R335	SAMN27356608	I	Peru	Greenrod et al. 2022 https://bmcgenomics.biomedcentral.com/articles/10.1186/s12864-022-08909-7	f__Burkholderiaceae	99.94	0.46
Ralstonia pseudosolanacearum	YO163	SAMN27356617	I	Poland	Greenrod et al. 2022 https://bmcgenomics.biomedcentral.com/articles/10.1186/s12864-022-08909-7	f__Burkholderiaceae	99.94	0
Ralstonia pseudosolanacearum	YO164	SAMN27356618	I	Poland	Greenrod et al. 2022 https://bmcgenomics.biomedcentral.com/articles/10.1186/s12864-022-08909-7	f__Burkholderiaceae	99.94	0
Ralstonia solanacearum	YO170	SAMN27356624	IIB	Serbia	Greenrod et al. 2022 https://bmcgenomics.biomedcentral.com/articles/10.1186/s12864-022-08909-7	f__Burkholderiaceae	99.94	0.56
Ralstonia pseudosolanacearum	YQ	GCF_014041975.1	I	China	Unpublished by: Zhejiang Agriculture and Forestry University	f__Burkholderiaceae	99.94	0.69

## Sheet: D. Non-RSSC (n=143)
Species	Strain Name	NCBI Accession	CheckM Marker Lineage	CheckM Completeness	CheckM Contamination
Ralstonia chuxiongensis	21YRMH01-3	GCF_024158925.1	f__Burkholderiaceae	99.71	0.92
Ralstonia chuxiongensis	26	GCA_000955795.1	f__Burkholderiaceae	99.94	1.15
Ralstonia chuxiongensis	LMG-32966	GCF_958404865.1	f__Burkholderiaceae	99.94	0.92
Ralstonia chuxiongensis	SMAG_U12996	GCF_035565195.1	f__Burkholderiaceae	99.56	1.71
Ralstonia condita	LMG-7141	GCF_958405655.1	f__Burkholderiaceae	100	0
Ralstonia edaphis	LMG-19089	GCF_958347695.1	f__Burkholderiaceae	99.94	0.92
Ralstonia edaphis	LMG-6871	GCF_958349005.1	f__Burkholderiaceae	99.94	0.57
Ralstonia edaphis	R-16034	GCF_958350185.1	f__Burkholderiaceae	99.94	0.92
Ralstonia flaminis	ASV6	GCF_016429285.1	f__Burkholderiaceae	99.77	2.03
Ralstonia flaminis	LMG-18101	GCF_958415495.1	f__Burkholderiaceae	99.94	0.22
Ralstonia holmesii	GX3-BWBA	GCF_003290055.1	f__Burkholderiaceae	99.94	2.29
Ralstonia holmesii	LMG-18093	GCF_958415225.1	f__Burkholderiaceae	99.94	0.92
Ralstonia holmesii	LMG-18096	GCF_958405615.1	f__Burkholderiaceae	99.94	1.41
Ralstonia holmesii	LMG-32967	GCF_958347595.1	f__Burkholderiaceae	99.94	0.92
Ralstonia holmesii	SSH4	GCF_000607165.1	f__Burkholderiaceae	99.94	1.83
Ralstonia insidiosa	5047	GCF_012956805.1	f__Burkholderiaceae	99.94	1.58
Ralstonia insidiosa	58-RSOL	GCF_001065525.1	f__Burkholderiaceae	99.94	0.61
Ralstonia insidiosa	ATCC49129	GCF_001663855.1	f__Burkholderiaceae	99.94	0.94
Ralstonia insidiosa	AU12-08	GCF_000442475.1	f__Burkholderiaceae	99.94	0.03
Ralstonia insidiosa	CCUG46789	GCF_008801405.1	f__Burkholderiaceae	99.94	0
Ralstonia insidiosa	FC1138	GCF_001653935.1	f__Burkholderiaceae	99.83	0.92
Ralstonia insidiosa	NT80	GCF_001485395.1	f__Burkholderiaceae	99.94	0
Ralstonia insidiosa	WCHRI065162	GCF_002939165.1	f__Burkholderiaceae	99.94	0.54
Ralstonia insidiosa	WCHRI065437	GCF_002939035.1	f__Burkholderiaceae	99.94	0
Ralstonia mannitolilytica	FDAARGOS410	GCF_002393485.1	f__Burkholderiaceae	99.94	0.92
Ralstonia mannitolilytica	GML-Rals1-TR	GCF_002863525.1	f__Burkholderiaceae	99.94	0.92
Ralstonia mannitolilytica	LMG-18090	GCF_958405575.1	f__Burkholderiaceae	99.94	0.92
Ralstonia mannitolilytica	LMG-18102	GCF_958347605.1	f__Burkholderiaceae	99.94	0.92
Ralstonia mannitolilytica	LMG-8323	GCF_958348635.1	f__Burkholderiaceae	99.94	1.38
Ralstonia mannitolilytica	MRY14-0246	GCF_000953875.1	f__Burkholderiaceae	99.94	0.92
Ralstonia mannitolilytica	NCTC10893	GCF_900455685.1	f__Burkholderiaceae	99.94	1.38
Ralstonia mannitolilytica	NCTC10894	GCF_900455575.1	f__Burkholderiaceae	99.94	1.38
Ralstonia mannitolilytica	NCTC12379	GCF_900461715.1	f__Burkholderiaceae	99.94	0.92
Ralstonia mannitolilytica	Patient-MN16	GCF_030550865.1	f__Burkholderiaceae	99.88	1.53
Ralstonia mannitolilytica	R-1479	GCF_958439005.1	f__Burkholderiaceae	99.94	1.38
Ralstonia mannitolilytica	R-76696	GCF_958350155.1	f__Burkholderiaceae	99.94	0.92
Ralstonia mannitolilytica	R-76706	GCF_958349945.1	f__Burkholderiaceae	99.94	0.92
Ralstonia mannitolilytica	R-76727	GCF_958437825.1	f__Burkholderiaceae	99.94	2.11
Ralstonia mannitolilytica	R-77555	GCF_958405885.1	f__Burkholderiaceae	99.94	0.92
Ralstonia mannitolilytica	R-77569	GCF_958437905.1	f__Burkholderiaceae	99.94	1.44
Ralstonia mannitolilytica	R-77591	GCF_958347435.1	f__Burkholderiaceae	99.94	0.92
Ralstonia mannitolilytica	R-77592	GCF_958349955.1	f__Burkholderiaceae	99.94	0.92
Ralstonia mannitolilytica	R-82526	GCF_958347445.1	f__Burkholderiaceae	99.94	0.92
Ralstonia mannitolilytica	SN82F48	GCF_000954135.1	f__Burkholderiaceae	99.94	0.93
Ralstonia mannitolilytica	SN83A39	GCF_001628775.1	f__Burkholderiaceae	99.94	1.83
Ralstonia mannitolilytica	URK03	GCF_031932125.1	f__Burkholderiaceae	99.67	1.53
Ralstonia mannitolilytica	WCHRM065694	GCF_002939115.1	f__Burkholderiaceae	99.94	0.92
Ralstonia mannitolilytica	WCHRM065837	GCF_002939145.1	f__Burkholderiaceae	99.94	0.46
Ralstonia mojiangensis	21LDWP02-16	GCF_025290735.1	f__Burkholderiaceae	99.94	0.92
Ralstonia mojiangensis	21MJYT02-10	GCF_023955645.1	f__Burkholderiaceae	99.94	0.92
Ralstonia mojiangensis	22TCCZM01-4	GCF_025290755.1	f__Burkholderiaceae	99.94	0.49
Ralstonia mojiangensis	22TCJT01-1	GCF_025290775.1	f__Burkholderiaceae	99.94	0.46
Ralstonia mojiangensis	22TCJT01-2	GCF_025290765.1	f__Burkholderiaceae	99.94	0.69
Ralstonia mojiangensis	NFACC01	GCF_900115545.1	f__Burkholderiaceae	99.94	0.52
Ralstonia pickettii	12D	GCF_000023425.1	f__Burkholderiaceae	99.94	0.95
Ralstonia pickettii	3N	GCF_013177745.1	f__Burkholderiaceae	99.94	0
Ralstonia pickettii	5-2-56FAA	GCF_000227255.2	f__Burkholderiaceae	99.94	0
Ralstonia pickettii	5-7-47FAA	GCF_000165085.1	f__Burkholderiaceae	99.94	0
Ralstonia pickettii	B265	GCF_018726805.1	f__Burkholderiaceae	99.94	0.01
Ralstonia pickettii	DS2.009	GCA_013823215.1	f__Burkholderiaceae	99.48	1.79
Ralstonia pickettii	GV074	GCF_003096975.1	f__Burkholderiaceae	99.94	0
Ralstonia pickettii	H2Cu2	GCF_001699795.1	f__Burkholderiaceae	99.94	0.69
Ralstonia pickettii	ICMP-8657	GCF_002516395.1	f__Burkholderiaceae	99.94	2.02
Ralstonia pickettii	K-288	GCF_016466415.2	f__Burkholderiaceae	99.94	0.01
Ralstonia pickettii	LB-tupA	GCF_013391365.1	f__Burkholderiaceae	99.94	0
Ralstonia pickettii	MGYG-HGUT-01384	GCF_902374465.1	f__Burkholderiaceae	99.94	0
Ralstonia pickettii	OTU4908	GCF_038440115.1	f__Burkholderiaceae	99.94	0.49
Ralstonia pickettii	PSLESD1	GCF_009668005.1	f__Burkholderiaceae	99.94	0.22
Ralstonia pickettii	R-38712	GCF_958349765.1	f__Burkholderiaceae	99.94	0.12
Ralstonia pickettii	s19	GCF_014142405.1	f__Burkholderiaceae	99.94	0.95
Ralstonia pickettii	s21	GCF_014142365.1	f__Burkholderiaceae	99.94	0.95
Ralstonia pickettii	s29	GCF_014142195.1	f__Burkholderiaceae	99.94	0.95
Ralstonia pickettii	s3	GCF_014142735.1	f__Burkholderiaceae	99.94	0.95
Ralstonia pickettii	s30	GCF_014142165.1	f__Burkholderiaceae	99.94	0.95
Ralstonia pickettii	s32	GCF_014142135.1	f__Burkholderiaceae	99.94	0.95
Ralstonia pickettii	s34	GCF_014142125.1	f__Burkholderiaceae	99.94	0.95
Ralstonia pickettii	s38	GCF_014142025.1	f__Burkholderiaceae	99.94	0.03
Ralstonia pickettii	s4	GCF_014142685.1	f__Burkholderiaceae	99.94	1.31
Ralstonia pickettii	s43	GCF_014141915.1	f__Burkholderiaceae	99.94	0.03
Ralstonia pickettii	s46	GCF_014141845.1	f__Burkholderiaceae	99.94	0.95
Ralstonia pickettii	s48	GCF_014141825.1	f__Burkholderiaceae	99.94	0.95
Ralstonia pickettii	s49	GCF_014141745.1	f__Burkholderiaceae	99.94	0.95
Ralstonia pickettii	s5	GCF_014142695.1	f__Burkholderiaceae	99.94	0.95
Ralstonia pickettii	s50	GCF_014141805.1	f__Burkholderiaceae	99.94	0.95
Ralstonia pickettii	s51	GCF_014141735.1	f__Burkholderiaceae	99.94	0.95
Ralstonia pickettii	s55	GCF_014141695.1	f__Burkholderiaceae	99.94	0.95
Ralstonia pickettii	s6	GCF_014142655.1	f__Burkholderiaceae	99.94	1.31
Ralstonia pickettii	s64	GCF_014141585.1	f__Burkholderiaceae	99.94	0.95
Ralstonia pickettii	s65	GCF_014141555.1	f__Burkholderiaceae	99.94	0.95
Ralstonia pickettii	s7	GCF_014142645.1	f__Burkholderiaceae	99.94	0.95
Ralstonia pickettii	s8	GCF_014142625.1	f__Burkholderiaceae	99.94	0.95
Ralstonia pickettii	T9CP10	GCF_013413505.1	f__Burkholderiaceae	99.94	0
Ralstonia pickettii	UNCCL144	GCF_900099845.1	f__Burkholderiaceae	99.94	0
Ralstonia psammae	LMG-19083	GCF_958405935.1	f__Burkholderiaceae	99.94	0.46
Ralstonia sp.	1138	GCF_040544795.1	f__Burkholderiaceae	99.94	1.07
Ralstonia sp.	171870003-1	GCF_028920815.1	f__Burkholderiaceae	99.94	1.13
Ralstonia sp.	4NA327D5	GCF_005503115.1	f__Burkholderiaceae	99.94	0.16
Ralstonia sp.	52	GCF_002849525.1	f__Burkholderiaceae	99.94	2.36
Ralstonia sp.	A12	GCF_000801955.1	f__Burkholderiaceae	99.94	0.76
Ralstonia sp.	LMG-32965	GCF_958439105.1	f__Burkholderiaceae	99.94	0.61
Ralstonia sp.	MD27	GCF_001078575.1	f__Burkholderiaceae	99.48	1.66
Ralstonia sp.	R-20233	GCF_958438995.1	f__Burkholderiaceae	99.94	0.46
Ralstonia sp.	R-77567	GCF_958437745.1	f__Burkholderiaceae	99.94	0.76
Ralstonia sp.	RRA	GCF_037023145.1	f__Burkholderiaceae	99.94	1.43
Ralstonia sp.	s42	GCF_014141945.1	f__Burkholderiaceae	99.94	1.43
Ralstonia sp.	s44	GCF_014141905.1	f__Burkholderiaceae	99.94	1.91
Ralstonia sp.	s58	GCF_014141635.1	f__Burkholderiaceae	99.94	1.91
Ralstonia sp.	s59	GCF_014141605.1	f__Burkholderiaceae	99.94	1.91
Ralstonia sp.	SET104	GCF_003851545.1	f__Burkholderiaceae	99.94	0.46
Ralstonia sp.	TS	GCF_023217975.1	f__Burkholderiaceae	99.94	1.91
Ralstonia sp.	UBA689	GCA_002298975.1	f__Burkholderiaceae	99.94	0.92
Ralstonia sp.	UNC404CL21Col	GCF_040688125.1	f__Burkholderiaceae	99.94	0.92
Ralstonia thomasii	11b	GCF_031581505.1	f__Burkholderiaceae	99.94	0.37
Ralstonia thomasii	12J	GCF_000020205.1	f__Burkholderiaceae	99.94	0
Ralstonia thomasii	3PA37C10	GCF_005503495.1	f__Burkholderiaceae	99.94	0.46
Ralstonia thomasii	CP	GCF_040744935.1	f__Burkholderiaceae	99.94	0.37
Ralstonia thomasii	CW2	GCF_000607185.1	f__Burkholderiaceae	99.94	0.46
Ralstonia thomasii	GP73	GCF_029893465.1	f__Burkholderiaceae	99.94	0.47
Ralstonia thomasii	H2Cu5	GCF_001699815.1	f__Burkholderiaceae	99.94	0.09
Ralstonia thomasii	JGI0001001-A05	GCA_000485415.1	f__Burkholderiaceae	99.94	0.12
Ralstonia thomasii	JGI0001001-B07	GCA_000483225.1	f__Burkholderiaceae	99.94	1
Ralstonia thomasii	LMG-18095	GCF_958405895.1	f__Burkholderiaceae	99.94	0
Ralstonia thomasii	LMG-7143	GCF_958348425.1	f__Burkholderiaceae	99.94	0
Ralstonia thomasii	MSL-336.2	GCF_023712645.1	f__Burkholderiaceae	99.94	0.92
Ralstonia thomasii	NCTR106	GCF_018603815.1	f__Burkholderiaceae	99.94	0.5
Ralstonia thomasii	OR214	GCF_000372665.1	f__Burkholderiaceae	99.94	0.92
Ralstonia thomasii	PBBBR1	GCA_002256165.1	f__Burkholderiaceae	99.94	0
Ralstonia thomasii	R-6138	GCF_958439175.1	f__Burkholderiaceae	99.94	0.11
Ralstonia thomasii	R-77560	GCF_958405925.1	f__Burkholderiaceae	99.94	0.01
Ralstonia thomasii	s1	GCF_014142725.1	f__Burkholderiaceae	99.94	2.04
Ralstonia thomasii	s10	GCF_014142575.1	f__Burkholderiaceae	99.94	0.07
Ralstonia thomasii	s11	GCF_014142545.1	f__Burkholderiaceae	99.94	0.54
Ralstonia thomasii	s13	GCF_014142515.1	f__Burkholderiaceae	99.94	0.54
Ralstonia thomasii	s14	GCF_014142505.1	f__Burkholderiaceae	99.94	0.54
Ralstonia thomasii	s17	GCF_014142445.1	f__Burkholderiaceae	99.94	0.07
Ralstonia thomasii	s2	GCF_014142755.1	f__Burkholderiaceae	99.94	0.54
Ralstonia thomasii	s26	GCF_014142265.1	f__Burkholderiaceae	99.94	0.54
Ralstonia thomasii	s27	GCF_014142205.1	f__Burkholderiaceae	99.94	0.54
Ralstonia wenshanensis	22TCCZM03-6	GCF_025290815.1	f__Burkholderiaceae	99.94	1.38
Ralstonia wenshanensis	56D2	GCF_021173085.1	f__Burkholderiaceae	99.94	0.92
Ralstonia wenshanensis	LMG-18091	GCF_958347615.1	f__Burkholderiaceae	99.94	1.83
Ralstonia wenshanensis	LMG-19087	GCF_958415835.1	f__Burkholderiaceae	99.94	1.03
Ralstonia wenshanensis	VS23747	GCF_034297255.1	f__Burkholderiaceae	99.94	1.79
